# Supplementary material for: Medical specialty certification exams studied according to the Ottawa Quality Criteria: a systematic review
Source: BMC Med Educ. 2023 Aug 30;23:619. doi: 10.1186/s12909-023-04600-x (PMC10466740; doi:10.1186/s12909-023-04600-x)
Supplement: Supplementary file 1 — Additional file 1. Search terms. [file 12909_2023_4600_MOESM1_ESM.xlsx]

## Sheet: Sheet1
Additional File 1: Search terms
Concept	Search terms
Concept 1: Specialty certification exams	"specialist medical assessment" or "specialist medical assessments" or "medical specialist assessment" or "medical specialist assessments" or "medical specialist exam" or "medical specialist exams" or "medical specialist examination" or "medical specialist examinations" or "specialist medical exam" or "specialist medical exams" or "specialist medical examination" or "specialist medical examinatio…
	(Specialty Boards [MeSH] AND Educational measurement [MeSH])
Concept 2: Assessment criteria	(valid* OR reliab* OR reproducib* OR feasib* OR equivalen* OR "educational effect" OR "catalytic effect" OR acceptab*).kw,ti,ab
Concept 3: Medicine	(medic* or surgic* or physician*).kw,ti,ab
Concept 4: Time	2000 - 2020
Concept 5: Language	English
