# Supplementary material for: Medical specialty certification exams studied according to the Ottawa Quality Criteria: a systematic review
Source: BMC Med Educ. 2023 Aug 30;23:619. doi: 10.1186/s12909-023-04600-x (PMC10466740; doi:10.1186/s12909-023-04600-x)
Supplement: Supplementary file 2 — Additional file 2. Overview of studies [file 12909_2023_4600_MOESM2_ESM.xlsx]

## Sheet: Original list
Year	Author(s)	Title	Database	Abstract	Country	Medical specialty	Examination methods	Further exam info	Source [accessed 08/2021]	Focus of paper	Validity or coherence	Reproducibility or consistency	Equivalence	Feasibility	Educational effect	Catalytic effect	Acceptability	Short summary	Number of Ottawa Criteria analyzed	Study design suited to answering the question studied?	Methods described so that replication is possible without further information?	Interpretation coherent?	Number of candidates ≥50?	Number of candidates (#)	>1 Exam analyzed?	Entire exam(s) analyzed?	Total points (x/6)
2006	Berkenstadt H., Ziv A., Gafni N., Sidi A.	The validation process of incorporating simulation-based accreditation into the anesthesiology Israeli national board exams	Scopus	Background: The Israeli Board of Anesthesiology Examination Committee added a simulation-based Objective Structured Clinical Evaluation component to the board examination process. This addition was made in order to evaluate medical competence and considers certain domains that contribute to professionalism. This unique and new process needed to be validated. Objectives: To validate and evaluate t…	Israel	Anesthesiology	Oral and OSCE	The OSCE has gradually progressed from being an optional part of the oral board examination to a prerequisite component of this test. Oral tests eight different clinical domains.	Paper	OSCE	The correlation between the OSCE examination scores and the success rate at eight different clinical domains of the conventional oral board examination was low and did not reach statistical significance. This is commensurate with the assertion that the different examination modalities assess different aspects of performance and, yet, are related to each other.	The inter-rater correlations for total, critical and global scores ranged from 0.75 to 0.81. The low inter-correlations between the five stations support the conclusion that this examination has a limited degree of inter-case reliability; this limitation might be overcome by increasing the number of stations.					According to a subjective feedback questionnaire, most (70–90%) participants found the difficulty level of the exam stations reasonable to very easy, and a minority (< 10%) did not prefer this method of examination to a conventional oral exam. The realism (examinee’s familiarity/comfort) was defined as high by the examinees (80–90%). The standardized preparation of both examiners and examinees al…	Worldwide, board examinations in anesthesiology are predominantly based on the traditional paradigm of oral examinations and multiple choice questionnaires. Generally, these examinations evaluate the cognitive aspects of the profession but they lack the ability to appraise performance and practical skills. Therefore, in Israel, a simulation-based objective structured clinical examination componen…	3	1	1	1	1	145	1	0	5
2019	Sun H. Warner D.O. Patterson A.J. Harman A.E. Rathmell J.P. Keegan M.T. Dainer R.J. McLoughlin T.M. Fahy B.G. MacArio A.	The American Board of Anesthesiology's Standardized Oral Examination for Initial Board Certification.	Embase	The American Board of Anesthesiology (ABA) has been administering an oral examination as part of its initial certification process since 1939. Among the 24 member boards of the American Board of Medical Specialties, 13 other boards also require passing an oral examination for physicians to become certified in their specialties. However, the methods used to develop, administer, and score these exa…	USA	Anesthesiology	MCQ, oral (SOE & OSCE)	The ABA’s staged examination system consisted of 2 written examinations (the BASIC and ADVANCED examinations) and two APPLIED examination components (the Standardized Oral Examination (SOE) and newly the OSCE. The computer-based written exams consist of 200 multiple-choice items and are administered over a four-hour session. Candidates must pass the written exam in order to take the oral componen…	https://www.abpsus.org/anesthesiology-application-exam-fee-schedule/, paper	SOE	For the development of the examination, there is the standardized oral examination commitee with many years of experience, developing the examination. For the development, there are general guidelines. There is a modest correlation between the written and oral examination scaled scores of 0.31, which suggests the written and oral examinations likely measure somewhat different constructs thereby p…	Examiners run through a training to develop enough experience taking exams. Furthermore, all examiners are audited periodically, and every session conducted by new examiners is audited. The goal of the training and auditing is to ensure standardisation of the examination such that all candidates have an equal opportunity to demonstrate their abilities and attributes. Examiners whose performance i…						This report described the development, administration, and scoring process, as well as examiner training and auditing of the ABA Standardized Oral Examination.	2	1	1	1	1	2000	0	0	4
2020	Warner D.O. Lien C.A. Wang T. Zhou Y. Isaak R.S. Peterson-Layne C. Harman A.E. Macario A. Gaiser R.R. Suresh S. Culley D.J. Rathmell J.P. Keegan M.T. Cole D.J. Fahy B.G. Dainer R.J. Sun H.	First-Year Results of the American Board of Anesthesiology's Objective Structured Clinical Examination for Initial Certification.	Embase	In 2018, the American Board of Anesthesiology (ABA) became the first US medical specialty certifying board to incorporate an Objective Structured Clinical Examination (OSCE) into its initial certification examination system. Previously, the ABA's staged examination system consisted of 2 written examinations (the BASIC and ADVANCED examinations) and the Standardized Oral Examination (SOE). The OSC…	USA	Anesthesiology	MCQ, oral (SOE & OSCE)	The ABA’s staged examination system consisted of 2 written examinations (the BASIC and ADVANCED examinations) and two APPLIED examination components (the Standardized Oral Examination (SOE) and newly the OSCE. The written exam consists of 200 multiple-choice items and is administered over a four-hour session. Candidates must pass the written exam in order to take the oral component.	https://www.abpsus.org/anesthesiology-application-exam-fee-schedule/, paper	SOE, OSCE		For a given candidate, their performance on each station is rated by a different examiner, for a total of 7 ratings from 7 examiners. For candidates whose initial total ratings are in the lower range of the distribution, Communication and Professionalism stations are double scored. For the analysis of data, day of the week and the time of the examinations were considered.		"This examination format is feasible to administer in a high-stakes, high-volume context."			With the reasonable assumption that the actual distribution of candidate abilities does not depend on these timing factors, this finding suggests that candidates receive a comparably fair examination experience regardless of the timing of their examination.	The ABA expanded the applied Examination by adding an Objective Structured Clinical Examination (OSCE) component. The purpose of this report is to present the results of the first year of the OSCE administration, including candidate performance and pass rates, the association between OSCE administration logistics and candidate performance, and the relative difficulty of individual OSCE stations.	3	1	1	1	1	1410	0	0	4
2020	Warner D.O. Isaak R.S. Peterson-Layne C. Lien C.A. Sun H. Menzies A.O. Cole D.J. Dainer R.J. Fahy B.G. Macario A. Suresh S. Harman A.E.	Development of an Objective Structured Clinical Examination as a Component of Assessment for Initial Board Certification in Anesthesiology.	Embase	With its first administration of an Objective Structured Clinical Examination (OSCE) in 2018, the American Board of Anesthesiology (ABA) became the first US medical specialty certifying board to incorporate this type of assessment into its high-stakes certification examination system. The fundamental rationale for the ABA's introduction of the OSCE is to include an assessment that allows candidat…	USA	Anesthesiology	MCQ, oral (SOE & OSCE)	The written exam consists of 200 multiple-choice items and is administered over a four-hour session. Anesthesiology residency graduates are eligible to take the APPLIED Examination (ie, the SOE and the OSCE) after successfully completing the residency and passing 2 written examinations (the BASIC and ADVANCED examinations).	https://www.abpsus.org/anesthesiology-application-exam-fee-schedule/	OSCE				The ABA first and successfully incorporated the OSCE into its board certification exam in 2018. The new format needed to "accommodate approximately 2000 candidates annually across 9 weeks of examinations within 14 examination rooms each session, the physical limit of the testing facility". "It is not practical to develop and validate a checklist for each individual OSCE scenario", global ratings …				The ABA expanded the APPLIED examination by adding an Objective Structured Clinical Examination (OSCE) component. This special article describes its implementation - the process for scenario development, the standardized patient program that supports OSCE administration, examiner training, and scoring of the OSCE.	1	1	1	1	1	2000	0	0	4
2011	Gali A., Roiter H., de Mollein D., Swieszkowskimtsac S., Atamañuk N., Guerreromtsac A.A., Grancellimtsac H., Barero C.	Evaluation of the quality of multiple-choice questions used in cardiology certification and recertification exams [Evaluación de la calidad de las preguntas de selección multiple utilizadas en los exámenes de certificación y recertificación en cardiología en el año 2009]	Scopus	The Argentine Society of Cardiology uses multiple-choice questions for Cardiology Certification and Recertification exams. Two independent observers revised 200 questions used in two examination tests (A and B) during 2009. We used the Galofre ́ Quality Index, which considers 10 criteria for writing multiple-choice questions and establishes a scale ranging from 1 to 5 points according to the numb…	Argentina	Cardiology	MCQ (SBA), oral (with real patients)	The Certification process consists of a written examination (100 MCQ) and a second theory and practice test taken at a Department of Cardiology with real patients.	Paper	MCQ	The low taxonomic level of the questions (exploring only recall memory of isolated facts) as well as a lack of vignette were the most common defects. Lack of necessary information to understand the question was also common, as was a grammatical inconsistency between questions and answers.						The cardiologists with active participation in the educational area of the SAC are concerned about the direction and orientation of medical practice among young in-training professionals, particularly in the emphasize trainees put in recalling the information and conclusions of the published trials and the lack of capability of clinical reasoning. It seems that the questions of the tests analyzed…	This analysis allowed the identification of a high percent of deficient questions: We found that 30% of the 200 questions evaluated had a very good technical quality (quality value 4 and 5); about 40% were acceptable questions (quality value 3) that should be improved, and 30% were unacceptable (quality value 1 and 2).	2	1	1	1	0	unclear	0	0	3
2008	Tan L.T., McAleer J.J.A.	The Introduction of Single Best Answer Questions as a Test of Knowledge in the Final Examination for the Fellowship of the Royal College of Radiologists in Clinical Oncology	Scopus	Aims: The single best answer (SBA) format of multiple choice questions (MCQ) is recognised to be better suited to the assessment of the higher levels of knowledge essential for clinical practice, such as data interpretation, problem solving and decision making, than traditional true/false MCQ. In autumn 2006, the Royal College of Radiologists (RCR) introduced SBA questions as its sole written tes…	United Kingdom	Clinical Oncology	MCQ (SBA), oral (structured & clinical)	Final FRCR Examination: Part A: two papers of 120 single best answer (SBA) questions; Part B: 5 clinical stations and 8 structured oral assessments	https://www.rcr.ac.uk/clinical-oncology/exams	MCQ (SBA)	The authors made a comparison between the last two true/false MCQ examinations and the first two SBA examinations. The positive predictive value (i.e. correctly identified those candidates who passed the overall examination) of SBA was 74%, which is higher than the PPV of true/false MCQ of 46% and similar to those of COQ, clinical and oral examinations. SBA has the additional advantage of allowin…							This article reviews the application of single best answer questions (SBA) to clinical oncology and analyses the first year’s experience of the new examination format.	1	1	1	1	1	232	1	0	5
2015	O'Leary F.	Simulation as a high stakes assessment tool in emergency medicine	Scopus	The Australasian College for Emergency Medicine (ACEM) will introduce high stakes simulation-based summative assessment in the form of Objective Structured Clinical Examinations (OSCEs) into the Fellowship Examination from 2015. Miller's model emphasises that, no matter how realistic the simulation, it is still a simulation and examinees do not necessarily behave as in real life. OSCEs are suitab…	Australia, New Zealand	Emergency Medicine	Written & Clinical (OSCE)	Written: 2x180 min, SAQ&SCQ (select choice Question); OSCE: 12 Stations with 11min duration	Paper	OSCE	Over 5 years the OSCE assessment of clinical performance did not correlate with faculty assessment in any of the measured domains of history taking, physical exam, overall performance and interpersonal skills. A problem with essential actions (EA) checklists for high stakes senior assessments is that those participants who have reached mastery may not follow the stepwise approach but will still d…	A group developed and evaluated an objective structured assessment of technical skills for neonatal lumbar puncture (OSATS-LP), but it did not reach the reliability threshold of kappa>0.75. In contrast, scoring systems for Paediatric Advanced Life Support (PALS) algorithms seem to be more reliable with interrater reliability high (0.81). A dichotomous checklist or the Global Performance Assessmen…						OSCEs were newly introduced in 2015, at the same time as Work- Based Assessments (WBAs) that specifically exclude simulation as an assessment tool. This paper describes the current (mixed) evidence for the use of simulation in high stakes assessment.	2	1	1	1	0	unclear	0	0	3
2003	Bianchi L., Gallagher E.J., Korte R., Ham H.P.	Interexaminer agreement on the American Board of Emergency Medicine oral certification examination	Scopus	Study objective: One of the principal criticisms of performance assessments, particularly those using an oral format to evaluate physician performance, is the lack of interrater reliability. The objective of this study was to assess interexaminer agreement in the scoring of candidates taking the American Board of Emergency Medicine (ABEM) oral certification examination. Methods: Examiner-observer…	USA	Emergency Medicine	MCQ, oral (simulated cases)	Candidates must first successfully complete the written examination before they are permitted to take the oral examination. The written exam contains approximately 305 single-best-answer, multiple choice questions.The ABEM oral examination consists of 6 standardized oral simulations of emergency department cases. Trained examiners score individual candidates on each case by using standardized cri…	Paper, https://www.abem.org/public/become-certified/qualifying-exam, https://www.abem.org/public/become-certified/oral-exam/exam-process	Oral		Examiners and observers were instructed not to discuss these encounters with each other for the duration of the examination to maintain blinding. We nevertheless found a high level of agreement between examiners and observers on the scoring of critical actions and performance ratings when each of these 2 components of the examination was scored as acceptable or unacceptable, according to preestab…						The objective of this study was to assess interexaminer agreement in the scoring of candidates taking the American Board of Emergency Medicine (ABEM) oral certification examination.	1	1	1	1	1	186	0	0	4
2015	Slovut D.P., Saiar A., Gray B.H.	Endovascular medicine certification 2005-2014: Report from the American Board of Vascular Medicine	Scopus	This report describes the methods used to develop and maintain the endovascular medicine certification examination, which has been offered by the American Board of Vascular Medicine (ABVM) to practicing physicians since 2005. The report covers the methods and findings used to develop examination specifications which ensure the content and construct validity of the examination assessment such that…	USA	Endovascular Medicine	MCQ	Certification is based upon formal professional education (i.e. fellowship training) or practice in vascular medicine with experience-based requirements and examination (i.e. the practice pathway). Since 2005, the ABVM has developed and administered examinations in vascular medicine and endovascular medicine. The 2005–2013 examinations consisted of 100 items with a time limit of two hours. The fo…	Paper	Entire exam	To provide evidence for content validity, interviews with subject matter experts were made. Further, a workshop over two days reviewed the content outline, discussed the scope of practice and make adjustments to the content outline. Another survey was sent to individuals who were egible to sit for the examination from 2008 to 2021. The results of the job analysis survey were considered for furthe…	Cronbach’s alpha reliability coefficient was 0.73. Decision consistency index was 0.75. Average point-biserial correlation was 0.19 (acceptable).					91% of practitioners in our job analysis survey responded that certification did not affect their ability to practice at their institutions	In this report, the authors describe the methods for creating and validating the endovascular examination, look at pass rates, and provide a portrait of examinees.	3	0	1	0	1	108	1	1	4
2016	Khafagy G., Ahmed M., Saad N.	Stepping up of MCQs' quality through a multi-stage reviewing process	Scopus	Background: Assessment is a crucial and complex process. Thus quality assurance of assessment methods is essential when assessment is used for the purposes of certification. Aim: To evaluate the effect of continuous well-structured process of the question bank revision, enlightened by item analysis, in improving the quality of Multiple-Choice Questions (MCQs). Setting: The Family Medicine (FM) tr…	Egypt	Family Medicine	AKT (MCQ, SBA), clinical assessment	AKT: 200 MCQ. The questions are all problem focused with a scenario referring to realistic cases. Students choose the best answer from a short list of five alternatives that were predefined by the item writers. In order to minimise guessing, the alternatives were sorted alphabetically. Clinical assessment	Paper	AKT	There was a significant increase in discriminating items (6.5% of the MCQs in year 2009 were good discriminator versus 97.5% in year 2013). Discriminating index (DI) is the ability of a test item to discriminate between high (top 27%) and low (bottom 27% of total exam scores) examinee scorers, we call it discriminating when the difference is at least 15 percentage points. This improvement of DIs …	Reliability was excellent (cronbach a 0.912 and 0.935).						Well-constructed MCQs’ revision on regular basis, in a structured manner and guided by item analysis improves the difficulty and discriminating indices, reduces non-functioning distrac- tors and consequently improves the quality of the MCQs.	2	1	1	1	1	226	1	0	5
2000	Weingarten, MA; Polliack, MR; Tabenkin, H; Kahan, E	Variations among examiners in family medicine residency board oral examinations	WoS: Education, Scientific Disciplines; Health Care Sciences & Services	Objectives This study was designed to describe the variation in marking tendencies among different examiners in an oral examination. Design Marks awarded in a family practice board examination between 1984 and 1996 were analysed, relating to 5328 examination sessions graded by 94 examiners. Examiners were ranked by the rates at which they awarded 'fail', 'pass' or 'distinction' grades. The effect…	Israel	Family Medicine	MCQ, oral (structured)	The first part of the examination is a written Multiple-Choice Question examination covering knowledge in all the clinical fields in the Family Medicine Curriculum.The second (oral) part covers three domains: clinical problem-solving skills; the role of the family; and organization of practice. The three modules are examined separately: the Clinical module is examined during 2 h by two pairs of e…	Paper	Oral		Higher failure rates were associated with examiners' academic rank, experience and graduation from an English-speaking medical school. No significant differences were found between examiners from different regions in Israel, nor between men and women. By identifying `tough' and `mild' examiners, it has now become possible to pair them off and thus to ensure that candidates meet a fair mix of exam…						Examiners differ significantly in their degree of severity. Those who demonstrate clearly deviant patterns of grading should be withdrawn.	1	1	1	1	1	5328	1	0	5
2011	O'Neill T.R., Royal K.D., Puffer J.C.	Performance on the American Board of Family Medicine (ABFM) certification examination: Are superior test-taking skills alone sufficient to pass?	Scopus	Introduction: Certification examinations used by American specialty boards have been the sine qua non for demonstrating the knowledge sufficient for attainment of board certification in the United States for more than 75 years. Some people contend that the examination is predominantly a test of superior test-taking skills rather than of family medicine decision-making ability. In an effort to exp…	USA	Family Medicine	Written (MCQ, SBA), oral (case discussion)	Candidates for initial certification must first successfully complete the written examination before they are permitted to take the oral/simulation examination. The written certification examination consists of 200 multiple-choice items and is administered over a four-hour session. The Family Medicine and Obstetrics Oral Examination consists of five cases.	https://www.abpsus.org/family-medicine-description/, https://www.abpsus.org/family-medicine-obstetrics-oral-examination/	Written	Though all 4 nonphysician examinees performed better than would have been predicted by chance alone, none performed well enough to even fall within 8 SE below the passing thresholds; their performance was far below that of almost all physicians who completed the examination.							Although all the participants seem to have performed better than chance would predict, it was not by much. This study affirms the notion that the ABFM board examination is not predominantly a measure of generic test-taking ability and clearly requires medical training to pass.	1	1	1	1	1	10818	0	0	4
2019	O'Neill T.R., Peabody M.R., Stelter K.L., Puffer J.C., Brady J.E.	Validating the Test Plan Specifications for the American Board of Family Medicine's Certification Examination	Scopus	PURPOSE: To demonstrate the degree to which the American Board of Family Medicine's certification examination is representative of family physician practice with regard to frequency of diagnoses encounter and the criticality of the diagnoses. METHODS: Data from 2012 National Ambulatory Medical Care Survey was used to assess the frequency of diagnoses encountered by family physicians nationally. T…	USA	Family Medicine	Written, oral (case discussion)	Candidates for initial certification must first successfully complete the written examination before they are permitted to take the oral/simulation examination. The written certification examination consists of 200 multiple-choice items and is administered over a four-hour session. The Family Medicine and Obstetrics Oral Examination consists of five cases.	https://www.abpsus.org/family-medicine-description/, https://www.abpsus.org/family-medicine-obstetrics-oral-examination/	Entire exam	The current exam blueprint (FMCE content category proportions) correlates highly (R = 0.90) with current praxis (ICD-9 codes seen by family physicians in the US) when weighted by frequency, but lower (R = 0.50) when weighted by criticality.							The aim of this study was to demonstrate the degree to which the American Board of Family Medicine’s certification examination is representative of family physician practice with regard to frequency of diagnoses encounter and the criticality of the diagnoses.	1	1	1	1	0	unclear	0	1	4
2002	Greco M., Spike N., Powell R., Brownlea A.	Assessing communication skills of GP registrars: A comparison of patient and GP examiner ratings	Scopus	Context: General practice. Objectives: To compare ratings of GP registrars' communication skills by patients and GP examiners. Design: A comparative study where the communication skills of GP registrars were assessed both by patients, using a validated tool called the Doctors' Interpersonal Skills Questionnaire (DISQ), and by GP examiners as part of the Fellowship examination of the Royal Austral…	Australia	General Practice	Applied Knowledge Test (AKT), Key Feature Problem (KFP), Objective Structured Clinical Examination (OSCE)	AKT: 150 single best answer or modified extended matching within a 3.5h exam. KFP: 26 cases, each of which is composed of a number of questions. It is a three-hour online exam. OSCE: 14 stations, either eight minutes or 19 minutes in duration, with three-minute rest stations.	https://www.racgp.org.au/education/registrars/fracgp-exams/exam-support-program-resources/examination-guide	OSCE	The Fellowship examination process is aligned to patient views regarding some of the communication skills. Correlations were mild however, better for women than men, and women also scored higher. Consideration therefore should be given to complementing the communication scores from examiners with those of actual patients.							This paper compares the ratings of a patient exit survey with formal assessments by GP examiners as part of the Fellowship examination within the Royal Australian College of General Practitioners (RACGP). Each registrar was evaluated by 40–50 patients using the Doctors’ Interpersonal Skills Questionnaire (DISQ) form.	1	1	1	1	1	138	0	0	4
2005	Munro N., Denney M.L., Rughani A., Foulkes J., Wilson A., Tate P.	Ensuring reliability in UK written tests of general practice: The MRCGP examination 1998-2003	Scopus	Reliability in written examinations is taken very seriously by examination boards and candidates alike. Within general education many factors influence reliability including variations between markers, within markers, within candidates and within teachers. Mechanisms designed to overcome, or at least minimize, the impact of such variables are detailed. Methods of establishing reliabilitv are also…	United Kingdom	General Practice	Written (free text answers and MCQ), Oral, consultation skills	The MRCGP examination uses a modular approach that comprises two written papers, an oral examination and an examination of consultation skills. One of the written papers requires free text answers that are examiner marked (the Written Paper) and the other paper has a multiple-choice type of format and is computer marked (the MCQ Paper). The written paper consists of 12 questions and candidates ar…	Paper	Written Paper (free text answers)	Discrimination indices for questions are provided.	The use of criterion-referenced marking schedules has been shown to widen the range of marks used and generate a less skewed distribution of scores. Reliability measurements are provided between 0.85 and 0.88 (1998 - 2002). Instead of double marking fewer questions it has been more cost effective (in terms of raising coefficient alpha) to singly mark a larger number of questions per paper.						Current mechanisms designed to ensure high reliability are described and related to the evolution of the written component of the examination. Examination results for the Written Paper of the MRCGP from 1998 to 2003 are reported including Cronbach’s alpha coefficients and standard error of measurements, mean scores (and SD) and pass rates. In addition, individual discrimination scores for each qu…	2	1	1	1	1	6980	1	0	5
2005	Simpson R.G., Ballard K.D.	What is being assessed in the MRCGP oral examination? A qualitative study	Scopus	Background: Oral examinations are a popular method of assessment within medicine, being capable of measuring candidates' ability to carry out tasks or develop skills (operational knowledge). One example of this is the oral examination for membership of the Royal College of General Practitioners (RCGP), which is designed to assess candidates' decision-making skills and the professional values that…	United Kingdom	General Practice	Written (free text answers and MCQ), Oral, consultation skills	The MRCGP comprises of four modules each designed to test a different area of a candidate’s performance. The oral module aspires to assess decision-making skills and the professional values underpinning these decisions. Examiners present candidates with pre-defined scenarios and ask them a series of questions relating to the scenario. A planning grid is used in the preparation of questions.	Paper	Oral	While the MRCGP oral examination is a valid measurement of clinical knowledge, it is not a totally valid measurement of decision making skills or the ability to use professional values when making decisions. It would be beneficial to ask candidates to justify the choices that they make.							The assessment of professional values in the MRCGP oral exam was largely examined at the level of knowledge and comprehension, with few examiners encouraging candidates to justify their expressed viewpoint or allowing them to demonstrate how they might use these values to support their decision making.	1	1	1	1	1	50	0	0	4
2004	Sandars J., Coughlin S., Foulkes J.	The assessment of skills in evidence-based medicine: The MRCGP examination approach	Scopus	[No abstract available]	United Kingdom	General Practice	Written (free text answers and MCQ), Oral, consultation skills	The MRCGP examination uses a modular approach that comprises two written papers, an oral examination and an examination of consultation skills. One of the written papers requires free text answers that are examiner marked (the Written Paper) and the other paper has a multiple-choice type of format and is computer marked (the MCQ Paper). The written paper consists of 12 questions and candidates ar…	Paper	Written Paper (free text answers)	Face validity is ensured by using scenarios familiar to GPs in their day-to-day work. Questions develop by an evolving process in which feedback, from active GPs and from a wider group of examiners, leads to a constant refinement to ensure that it is both easily understood and is relevant to GPs.	Discrimination values (the correlation of the question with the sum of the remaining questions) are generally acceptable and above the minimal requirement of 0.40. F-ratio values (inter-rater reliability) has improved over the period of time under consideration (2000 - 2003) and are now below ten i.e. can be regarded as good.	Average question score between 2000 and 2003 varied between 43% and 48.28%.					The authors describe the approach taken by the Royal College of General Practitioners (RCGP) to assess the skills in critical appraisal required to practise evidence-based medicine in the Membership of the Royal College of General Practitioners examination (MRCGP examination).	3	1	0	0	0	unclear	1	0	2
2005	Dixon H.	The multiple-choice paper of the MRCGP examination: A study of candidates' views of its content and effect on learning.	Embase	Candidates' views of postgraduate medical examinations are seldom sought in a systematic way. There is little published evidence of candidates' views of the MRCGP examination, and its consequential validity, i.e. the effect of the assessment on learning or care for patients. A random sample of 100 registrars sitting the October 2003 multiple-choice paper (MCP) of the MRCGP exam were sent a questi…	United Kingdom	General Practice	Written (free text answers and MCQ), Oral, consultation skills	The membership examination of the Royal College of General Practitioners (MRCGP) examination uses a modular approach that comprises two written papers, an oral examination and an examination of consultation skills. The multiple choice paper (MCP) is designed to test knowledge and its application in the context of UK general practice. Questions concern general medicine, surgery, medical specialtie…	Paper	MCQ	The use of a sample of only 200 items in the MCP is a continuing threat to its validity. Summary completion questions were critizised for being linguistic tests and should be reviewed as they may demonstrate an impediment to a valid assessment.				Forty candidates (78%) believed that preparing for the MCP had helped improve their critical appraisal skills, and 33 (60%) believed that preparing had encouraged them to read original journals. Many candidates perceived they needed additional help by practising past papers with answers, whereas they saw fellow registrars as providing the most help in preparation to sit the paper.	Forty-three (83%) believed that preparing would encourage them to continue to read review articles in the future.	Forty-one (75%) agreed that the paper assessed common problems, 44 (78%) that it assessed important problems, 40 (72%) that it assessed problems relevant to general practice and 43 (84%) agreed the paper assessed their application of knowledge. The summary completion format was described as both easy and difficult for linguistic reasons. More than half the candidates believed the paper contained …	On a sample of registrars taking the MCP for the first time in the October 2003 diet of the MRCGP exam one hundred candidates were randomly selected from this population. A 60% response rate was obtained. The questions were were about the perceived validity, question difficulty and format, time pressure and other feedback.	4	1	0	1	1	60	0	0	3
2006	Siriwardena A.N., Edwards A.G.K., Campion P., Freeman A., Elwyn G.	Involve the patient and pass the MRCGP: Investigating shared decision making in a consulting skills examination using a validated instrument	Scopus	Background: Shared decision making is an important aspect of patient centredness. Lack of this consulting behaviour is a common reason for failure in the Membership of the Royal College of General Practitioners (MRCGP) consulting skills examination. Aim: To investigate candidates' performance in shared decision making and overall performance in the MRCGP consulting skills assessment compared with…	United Kingdom	General Practice	Written (free text answers and MCQ), Oral, consultation skills	The membership examination of the Royal College of General Practitioners (MRCGP) examination uses a modular approach that comprises two written papers, an oral examination and an examination of consultation skills. For the consultation skills component, candidates submit a videotape consisting of seven consultations. These seven consultations are those interactions that they consider best represe…	Paper, https://www.rcgp.org.uk/training-exams/mrcgp-exam-overview.aspx	Consultation skills assessment	This study demonstrated concurrent validity of the MRCGP consulting skills assessment of shared decision making against an independent validated instrument, the OPTION scale. This study of MRCGP candidates, randomly approached, showed that doctors who passed ‘sharing of management options’ in the MRCGP consulting skills assessment also exhibited more evidence of sharing decisions with their patie…							The aim of this study was to investigate candidates’ performance in shared decision making and overall performance in the MRCGP consulting skills assessment compared with an independently validated measure, the OPTION (‘observing patient involvement’) scale.	1	1	1	1	1	63	0	0	4
2003	Dixon H.	Candidates' views of the MRCGP examination and its effects upon approaches to learning: A questionnaire study in the Northern Deanery	Scopus	A survey was conducted among registrars in the Northern Deanery who were sitting modules of the MRCGP examination in 2001. The purpose was to elicit the candidates' views about the content of each module, their preparation strategies, and to determine the effects of their preparation upon their future approaches to learning. Questions perceived as most straightforward in the multiple choice quest…	United Kingdom	General Practice	Written (free text answers and MCQ), Oral, consultation skills	The membership examination of the Royal College of General Practitioners (MRCGP) examination uses a modular approach that comprises two written papers, an oral examination and an examination of consultation skills.	Paper	Entire exam					Fifteen (88%) believed that preparing for the video module had improved their consultations with patients. Seventeen (63%) saw fellow registrars as the greatest source of help. Fifteen candidates (56%) believed preparing for the MCQ module had encouraged them to read review articles, but most (67%) believed preparation had not encouraged them to read original articles. Twenty-one (81%) believed t…	"There are opportunities to enhance learner autonomy and motivation by maximising opportunities to provide feedback"	Students were asked about their impressions and preception of the MRCGP. The main points were the difficulty of questions and other Themes emerging.	A survey was conducted among registrars in the Northern Deanery who were sitting modules of the MRCGP examination in 2001. The purpose was to elicit the candidates’ views about the content of each module, their preparation strategies, and to determine the effects of their preparation upon their future approaches to learning.	3	1	1	1	0	17/24/26/26	0	1	4
2003	Wass V., Wakeford R., Neighbour R., Van Der Vleuten C.	Achieving acceptable reliability in oral examinations: An analysis of the Royal College of General Practitioners membership examination's oral component	Scopus	Background: The membership examination of the Royal College of General Practitioners (RCGP) uses structured oral examinations to assess candidates' decision making skills and professional values. Aim: To estimate three indices of reliability for these oral examinations. Methods: In summer 1998, a revised system was introduced for the oral examinations. Candidates took two 20-minute (five topic) o…	United Kingdom	General Practice	Written (free text answers and MCQ), Oral (structured), consultation skills	The membership examination of the Royal College of General Practitioners (MRCGP) examination uses a modular approach that comprises two written papers, an oral examination and an examination of consultation skills. The oral module must be passed separately from the other components. It aims to assess the candidate’s decision making skills and professional values, a process examined less comprehen…	Paper	Oral module	A planning blueprint grid was added to ensure a wide spread of topics and no content overlap between the two orals.	Reliability coefficients were lower than required: (A) intercase 0.65; (B) pass⁄fail 0.85. The SEM was 0.52 (i.e. precise enough to distinguish within one unit on the rating scale). Extending testing time to four 20-minute oral examinations, each with two examiners, or five orals, each with one examiner, would improve intercase and pass⁄fail reliabilities to 0.78 and 0.94, respectively.						The aim was to predict the optimum grading arrangement (i.e. a mean of item scores or overall examiner global rating) and the examination format required to achieve the reliability necessary for a high stakes examination.	2	1	1	1	1	896	0	0	4
2015	Dixon H., Blow C., Milne P., Siriwardena N., Milne H., Elfes C.	Quality assurance of the Applied Knowledge Test (AKT) of the MRCGP examination - An immediate post-test questionnaire evaluation of the candidates' views	Scopus	The Applied Knowledge Test (AKT) of the Membership of the Royal College of General Practitioners (MRCGP) examination is a computer-based assessment delivered three times a year. A computerised questionnaire, administered immediately after the test, sought candidates' views as part of the test evaluation. Of 1681 candidates taking the test 1418 (84%) responded. Most candidates believed that the te…	United Kingdom	General Practice	Applied Knowledge Test (AKT); Clinical Skills Assessment (OSCE); Workplace Based Assessment (WBA)	MRCGP comprises three separate components: an Applied Knowledge Test (AKT), a Clinical Skills Assessment (CSA) and Workplace Based Assessment (WPBA) The CSA is a high-fidelity skills assessment based largely on the OSCE format. Each candidate is allocated a consulting room and has 13 ten minute consultations with patients played by trained and calibrated role players. Each AKT includes 200 questi…	https://www.rcgp.org.uk/training-exams/mrcgp-exam-overview.aspx, Paper	AKT	59% respondents selected the statement that the test assessed their knowledge of problems relevant to general practice, 35% of candidates believed that topics did not appear relevant to general practice. In written feedback three areas emerged as being seen as less relevant: • statistics and research methods • overly specialised clinical or managerial knowledge • questions which did not reflect e…				31% of candidates were not aware that they should know about a topic. 86% identified commercial revision material as the most useful resource (e.g. onexamination, Pastest) for test preparation.		Most candidates believed that the test assessed their knowledge of problems relevant to general practice.	Of 1681 candidates completing AKT 16, 1418 (84%) completed the questionnaire. The categories were: Easiest/hardest topic areas & reason; Relevance of AKT; Question to be less relevant; not having answered all questions; Preparation for the AKT; General practice experience as part of a foundation programme; duration of GP specialty training at time of sitting the AKT; Equality & Diversity; Further…	3	1	1	1	1	1418	0	0	4
2008	Partridge J.	Feedback from candidates sitting the written module of the Membership of the Royal College of General Practitioners examination in Spring 2006: A satisfactory conclusion	Scopus	The written paper (Paper 1) in the modular MRCGP is due to end in October 2008 as the new MRCGP assessment becomes the compulsory qualification for entry into general practice. As part of quality assurance in the old examination, candidate feedback was sought on the written module immediately after sitting the Spring 2006 paper. This showed high levels of satisfaction with the paper and provides …	United Kingdom	General Practice	Written (free text answers and MCQ), Oral (structured), consultation skills	The membership examination of the Royal College of General Practitioners (MRCGP) examination uses a modular approach that comprises two written papers, an oral examination and an examination of consultation skills. The written paper (Paper 1) in the modular MRCGP is due to end in October 2008	Paper	Written paper	Most candidates endorsed the content validity of the written paper.						Candidates throughout the UK expressed overall satisfaction with the MRCGP written paper, confirming that the questions were relevant to UK general practice and appropriate to specialty registrars at the end of their training. 2005: The results showed overall high satisfactory with the written paper. 2006: Negative Feedback: Time to complete the questions was frequently seen as a common problem. …	The MRCGP written paper sought feedback from candidates sitting their module of the examination. This paper presents the results of the exercise and comments on them, albeit in the context that the written paper is a module that is scheduled to end in October 2008.	2	1	1	1	1	353	0	1	5
2007	Dixon H., Blow C., Irish B., Milne P., Siriwardena A.N.	Evaluation of a postgraduate examination for primary care: Perceptions and performance of general practitioner trainers in the multiple choice paper of the Membership Examination of the Royal College of General Practitioners	Scopus	This study aimed to investigate the performance of a sample of general practitioner (GP) trainers in the multiple choice paper (MCP) of the Membership Examination of the Royal College of General Practitioners (MRCGP) and to obtain their views of the content of the paper and its relevance to general practice using a written knowledge test and self-administered questionnaire. The participants were …	United Kingdom	General Practice	Written (free text answers and MCQ), Oral (structured), consultation skills	The membership examination of the Royal College of General Practitioners (MRCGP) examination uses a modular approach that comprises two written papers, an oral examination and an examination of consultation skills. The multiple choice paper (MCP) is designed to test knowledge and application of knowledge in the context of UK general practice.	Paper	MCQ	Trainers were significantly better than candidates in the overall score (P = 0.002), medicine related to general practice (P = 0.014) and practice administration (P < 0.001) but not critical appraisal or research methods (P = 0.9).	The paper has demonstrated consistently high reliability with Cronbach’s alpha at 0.92 (October 2005)					The majority of participating trainers who provided feedback believed the paper assessed common or important problems relevant to general practice, and that the content was appropriate to test doctors at the end of their vocational training.	This study set out to investigate GP trainers’ perceptions of the format and content of the MCP, their perceived role in helping registrars prepare for the paper and their performance in the examination. In doing so the authors were investigating the face and content validity of the MCP in the MRCGP examination.	3	1	0	1	1	81	0	0	3
2020	Bourque J., Skinner H., Dupré J., Bacchus M., Ainslie M., Ma I.W.Y., Cole G.	Performance of the Ebel standard-setting method in spring 2019 royal college of physicians and surgeons of canada internal medicine certification examination consisted of multiple-choice questions	Scopus	Purpose: It aimed to know the performance of the Ebel standard-setting method in in spring 2019 Royal College of Physicians and Surgeons of Canada internal medicine certification examination consisted of multiple-choice questions. Specifically followings were searched: the inter-rater agreement; the correlation between Ebel scores and item facility indices; raters' knowledge of correct answers' i…	Canada	Internal Medicine	MCQ, OSCE	The written exam must be passed in order to be invited to the OSCE examination. Written Paper: 2x 3h papers with 95-110 MCQ per paper. OSCE: 8 Stations of 15 min.	https://www.royalcollege.ca/rcsite/documents/ibd/internal-medicine-examformat-e	MCQ		The Fleiss kappa among the 49 raters was 0.10 (95% confidence interval [CI], 0.10–0.11) for difficulty and 0.11 (95% CI, 0.11–0.12) for relevance, which corresponded to slight agreement. Agreement on the first booklet was not considerably different than that on all 203 items (κ=0.11; 95% CI, 0.11–0.12 for difficulty; κ=0.11; 95% CI, 0.10–0.11 for relevance). The correlation between item Ebel scor…						The correlations between Ebel scores and item facility indices were negligible and failed to reach statistical significance, even when only considering the difficulty component ratings. Inter-rater agreement was low. Inter-rater agreement and Ebel scores were not significantly different between internists and other specialists.	1	1	1	1	1	194	0	0	4
2010	Chierakul N., Danchaivijitr S., Kontee P., Naruman C.	Reliability and validity of long case and short case in internal medicine board certification examination	Scopus	Objective: To be certified for the Thai Board of Internal Medicine, each candidate must pass both written and clinical examinations performed in different academic years. The present study aimed to assess the reliability and validity of the long case and short case which contribute major fractions in the clinical part of board certifying examination. Material and Method: Data from 585 internal me…	Thailand	Internal Medicine	Written and clinical (real patients)	The exam comprises of written and clinical parts with long and short case. The clinical examination was split into two occasions, at the middle and the end of the third-year training. The mid-year examination which comprised two long cases (each with 15% of the total scores), and the end-of-year examination consisted of one long case (20%), six short cases (30%), and ten laboratory stations (20%)…	Paper	Clinical	There was no significant improvement between mid-year and end-of-year examinations despite continued training.	High intraclass correlation (ICC between 0.71 and 0.97) with narrow variation (15.3 to 27.3%) in the present study indicates that the scores given by different observers were very similar especially for short cases. Although the RCPT instructed all examiners to rate each candidate independently, the authors cannot rule out the influence of a senior or specialist examiner on their partner’s ratings						Current long case and short case in the clinical examination held by the Royal College of Physicians of Thailand had acceptable inter-rater reliability, but its construct validity in terms of improving the ability of candidates after an interval of 6 months between the first and the final encounters could not be demonstrated.	2	1	1	1	1	182, 184, and 219	0	0	4
2003	McManus I.C., Mooney-Somers J., Dacre J.E., Vale J.A.	Reliability of the MRCP(UK) Part I Examination, 1984-2001	Scopus	Objectives: To assess the reliability of the MRCP(UK) Part I Examination over the period 1984-2001, and to assess how the reliability is related to the difficulty of the examination (mean mark) and to the spread of the candidates' marks (standard deviation). Methods: Retrospective analysis of the reliability (KR20) of the MRCP(UK) examination recorded in examination records for the 54 diets betwe…	United Kingdom	Internal Medicine	Part 1: MCQ (true-false), Part 2: unclear	The basic format of the MRCP (UK) Part I Examination was unchanged from 1984 to 2001, consisting of 60 five-part multiple true–false questions,3 a total of 300 items overall, covering a broad range of general (internal) medicine and related basic medical science. Items could be answered true, false, or don’t know, with negative marking for items answered incorrectly.	Paper	Part 1: MCQ		The reliability of the MRCP(UK) examination was high (average 0Æ865) over the 54 diets held between 1984 and 2001. Reliability was higher when the average mark was relatively high (close to 50%) and when the spread of marks was greatest (due to few questions being too easy or too hard).						The authors aimed to assess the reliability of the MRCP(UK) Part I Examination over the period 1984–2001, and to assess how the reliability is related to the difficulty of the examination (mean mark) and to the spread of the candidates’ marks (standard deviation).	1	1	1	1	0	unclear	1	0	4
2013	McManus I.C., Elder A.T., Dacre J.	Investigating possible ethnicity and sex bias in clinical examiners: An analysis of data from the MRCP(UK) PACES and nPACES examinations	Scopus	Background: Bias of clinical examiners against some types of candidate, based on characteristics such as sex or ethnicity, would represent a threat to the validity of an examination, since sex or ethnicity are 'construct- irrelevant' characteristics. In this paper we report a novel method for assessing sex and ethnic bias in over 2000 examiners who had taken part in the PACES and nPACES (new PACE…	United Kingdom	Internal Medicine	Part 1: MCQ (SAQ); Part 2: Written; Part 2 Clinical (PACES)	Part 1: The examination, which can be taken online or in an exam centre, has a two-paper format. Each paper is 3 hours in duration and contains 100 multiple choice questions in 'best of five' format; Part 2 (written): can be taken by physicians in training who have passed the MRCP(UK) Part 1 exam. Since 2018, the exam now consists of two, three hour papers each with 100 questions. Part 2 (clinica…	https://www.mrcpuk.org/mrcpuk-examinations, Paper	PACES	The rate of possible bias we have found in over 2000 examiners is very small, with only one examiner having evidence consistent with an unusual amount of ethnic bias (and that bias is in favour of non-white rather than white candidates), and no examiners showing evidence of sex bias. Some examiners (between 1.5 - 2.6%) are significantly more hawkish or doveish than their co-examiners however. (Fo…							In this paper the authors report a novel method for assessing sex and ethnic bias in over 2000 examiners who had taken part in the PACES and nPACES (new PACES) examinations of the MRCP(UK). The method works effectively in an examination where there are two examiners per station.	1	1	1	1	1	17442	1	0	5
2006	McManus I.C., Thompson M., Mollon J.	Assessment of examiner leniency and stringency ('hawk-dove effect') in the MRCP(UK) clinical examination (PACES) using multi-facet Rasch modelling	Scopus	Background: A potential problem of clinical examinations is known as the hawk-dove problem, some examiners being more stringent and requiring a higher performance than other examiners who are more lenient. Although the problem has been known qualitatively for at least a century, we know of no previous statistical estimation of the size of the effect in a large-scale, high-stakes examination. Here…	United Kingdom	Internal Medicine	Part 1: MCQ (SAQ); Part 2: Written; Part 2 Clinical (PACES)	Part 1: The examination, which can be taken online or in an exam centre, has a two-paper format. Each paper is 3 hours in duration and contains 100 multiple choice questions in 'best of five' format; Part 2 (written): can be taken by physicians in training who have passed the MRCP(UK) Part 1 exam. Since 2018, the exam now consists of two, three hour papers each with 100 questions. Part 2 (clinica…	https://www.mrcpuk.org/mrcpuk-examinations, Paper	PACES		FACETS suggested that about 87% of main effect variance was due to candidate differences, 1% due to station differences, and 12% due to differences between examiners in leniency-stringency. Multiple regression suggested that greater examiner stringency was associated with greater examiner experience and being from an ethnic minority. Male and female examiners showed no overall difference in strin…						Examiners do differ in their leniency or stringency, and the effect can be estimated using Rasch modelling. The reasons for differences are not clear, but there are some demographic correlates, and the effects appear to be reliable across time. Account can be taken of differences, either by adjusting marks or, perhaps more effectively and more justifiably, by pairing high and low stringency exami…	1	1	1	1	1	10145	1	0	5
2015	Atsawarungruangkit A.	Relationship of residency program characteristics with pass rate of the American Board of Internal Medicine certifying exam	Scopus	Objectives: To evaluate the relationship between the pass rate of the American Board of Internal Medicine (ABIM) certifying exam and the characteristics of residency programs. Methods: The study used a retrospective, cross-sectional design with publicly available data fromthe ABIM and theFellowship andResidency Electronic InteractiveDatabase. All categorical residency programs with reported pass …	USA	Internal Medicine	MCQ (SBA)	Up to 240 best-single-answer multiple choice questions taking about 10 hours (incl. breaks). Residency program directors are required to complete clinical competence evaluations each year for internal medicine residents, and to be eligible for board certification, residents must achieve satisfactory ratings in each of six competency areas during the final year of training. Additionally, the progr…	https://www.acponline.org/about-acp/about-internal-medicine/career-paths/residency-career-counseling/preparing-for-internal-medicine-board-certification/about-the-initial-abim-certification-examination, https://www.acponline.org/about-acp/about-internal-medicine/career-paths/residency-career-counseling/preparing-for-internal-medicine-board-certification/the-board-certification-process	MCQ	Based on the univariate, linear regression analysis of 70 program characteristics, this seven characteristics showed a statistically significant association with pass rate: Program size, university-based program, offering preliminary positions, FTP ratio, percentage of doctors of osteopathic medicine, formal mentoring program and OCC. In the multivariate, linear regression model, only four progra…		The pass rate of one region, a US territory containing only the state of Puerto Rico, was significantly lower than those of other regions (p<0.001). This indicates that the chance of passing the ABIM examination significantly differed between regions.					The purpose of this study was to evaluate the relationship between the pass rate of the American Board of Internal Medicine (ABIM) certifying exam and the characteristics of residency programs.	2	1	1	1	1	405 Programs	0	1	5
2018	Marques T.R., Laíns I., Martins M.J., Goiana-Da-Silva F., Sampaio F., Pessanha I., Fernandes D.H., Brandão M., Pinto Teixeira P., de Oliveira Santos M., Silva J.C., Ribeiro J.C.	Evaluation of the medical board exam in Portugal [Avaliação do exame final do internato médico em Portugal]	Scopus	Introduction: There is a high heterogeneity in the structure of postgraduate medical training evaluation worldwide. However, in contrast to other countries, there have been no scientific studies of the final medical board examination, in Portugal. The present study aimed to evaluate the adequacy of the medical board examination including its validity as measured by its association with medical sc…	Portugal	Multiple	Curriculum analysis, practical (real patient exam, discussion) and theoretical tests (Oral or MCQ)	Three public and eliminatory tests are included in the medical board exam (MBE) (exame final do internato médico): curriculum analysis, practical and theoretical tests. Problem-solving skills and response to situations within the specialty are evaluated by the practical test, usually including the examination of a (non-standardized) patient, medical history and discussion or case analysis, includ…	Paper	Entire exam	A significant positive correlation has been found between GPA and MBE (moderate) as well as between NSE and MBE marks (strong correlation). The exam has been criticized due to its subjectivity, to the fact that high marks were obtained by most candidates and to the almost complete absence of fails. Current practical assessment, which is developed on a non-systematic basis, without an evaluation b…	MBE final marks did not show a normal distribution and measures of shape have shown a negatively skewed distribution, i.e. most participants have obtained high marks. Mean = 18.5; mode = 19.5 and median = 18.9 are close to the maximum score (20), indicating poor variability (standard deviation = 1.3 extermely low; variance = 1.6).						This study was aimed at the assessment of the accuracy/reliability of the marks obtained in the MBE, through the assessment of the mark’s distribution. The low variability in the results distribution show poor discriminatory ability of the current examination. Other performance measures, namely the marks obtained in the NSE and the GPA, show moderate to strong correlation and support the MBEs val…	2	1	1	1	1	2439	1	1	6
2009	Burch V.C., Norman G.R.	Turning words into numbers: Establishing an empirical cut score for a letter graded examination	Scopus	Background: High stakes postgraduate specialist certification examinations have considerable implications for candidates' future careers. The cut score i.e. pass/fail mark of such examinations needs to be determined in a defensible and credible manner. A number of methods, suitable for use with numeric scoring methods, have been described. Determining the cut score of letter-graded examinations, …	South Africa	Multiple	Short-answer question test (SAQT), Data interpretation test (DIT), real patient encounters (PE)	FCP(SA) Part 1: two written short-answer question tests (SAQT), each takes 3h and comprises four sections (answer 3/4). Part 2: may only be attempted after obtaining Part 1 and completing at least 36 months of training. 2 SAQT, each taking 3 hours and comprises 4 sections (answer 3/4). Data interpretation test (DIT) comprises 20 clinical scenarios -> interpreation of the given information and giv…	Paper https://www.cmsa.co.za/view_exam.aspx?QualificationID=28	FCP Part 2	The sensitivity and specificity of a cut point of 2.5 were 83.7% and 82.8% respectively.							In this paper we report a novel method for estimating the cut score of a letter-graded examination and validate its use by comparing the results obtained with those derived using the contrasting groups method.	1	1	1	1	1	141	0	0	4
2008	Burch V C Norman, G R Schmidt, H G van der Vleuten, C P M	Are Specialist Certification Examinations a Reliable Measure of Physician Competence?	ERIC	High stakes postgraduate specialist certification examinations have considerable implications for the future careers of examinees. Medical colleges and professional boards have a social and professional responsibility to ensure their fitness for purpose. To date there is a paucity of published data about the reliability of specialist certification examinations and objective methods for improvemen…	South Africa	Multiple	Written: MCQ, short-answer question tests (SAQT) Oral: Real patient encounters followed by oral test, Data interpretation Test (DIT), PE (real patient encounters and oral exam)	Part I: One MCQ (multiple choice question) paper in the basic sciences. Part II: 2 MCQ papers and an objective test Part II of the certification process may only be attempted after obtaining Part I and completing at least 36 months of training. It consists of SAQT, DIT, and PE SAQT: short-answer question tests are usually phrased as clinical problems or patient scenarios. DIT (data interpretation…	Paper, https://www.cmsa.co.za/view_exam.aspx?QualificationID=28	Part 2 of the Fellowship examination of the College of Physicians (FCP) of South Africa		The current test uses only three patients and had a reliability coefficient of 0.72 and a SEM of 4.17. We identify two potential mechanisms for further improving the overall reliability: (1) weight all component subtests equally or (2) increase the number of PEs. A minimum of 5 patients would achieve a composite examination reliability coefficient of 0.8. By using single examiners rather than pai…						In this paper we evaluate the reliability of Part II of the Fellowship examination of the College of Physicians (FCP) of South Africa, a composite examination comprising written and clinical subtests.	1	1	1	1	1	79	1	1	6
2010	Cookson J	A critique of the specialty certificate examinations of the Federation of Royal Colleges of Physicians of the U.K.	Ovid MEDLINE(R)	The Federation of Royal Colleges of Physicians of the U.K. has developed a programme to deliver specialty certificate examinations. These are knowledge-based examinations to be passed by all senior trainees in most medical specialties seeking a Certificate of Completion of Training (CCT). These examinations have been evaluated on their validity, reliability, educational impact, cost effectiveness…	United Kingdom	Multiple	MCQ (SBA)	The Speciality Certificate Examination (SCE) consists of two papers of 100 single-best-answer (one-from-five) questions, which trainees would be advised to sit during the penultimate year of their specialty training. The exam is only accessible for people with MRCP(UK) already taken.	https://www.mrcpuk.org/mrcpuk-examinations/specialty-certificate-examinations/exam-format-and-delivery	Entire exam	Blueprint is used to evaluate content validity but doesn't match examination. A study provides evidence concerning construct validity, showing that that experts score higher in the examination than novices. However, this difference in scores is relatively small.	Reliability was between 0.55 and 0.81 for the different specialities. Standard setting by calculating a borderline patient for pass mark.		The report regrets that it did not formally address the question of costs but they appear to have been substantial and were mainly in terms of consultant time for question writing and standard setting. The fees are currently set at £800, so depending on the number of candidates per specialty total fee income varies between £32,000 and £80,000.	There is no information on educational impact apart from some positive comments from candidates on the stimulus to study and some negative comments that the format was inappropriate for clinical practice.		About 25% of candidate comments were broadly positive and 75% broadly negative. "It is likely that any process will become more acceptable when it becomes more familiar."	This paper offers a critique of the specialty certificate examinations. It is largely based on the information publically available on the websites of the Royal College of Physicians (RCP) and others.	5	1	1	1	0	0	1	0	4
2011	Mucklow J.	Development and implementation of the specialty certificate examinations	Scopus	Following successful pilots in 2006, knowledge-based assessments for those engaged in specialty training have been developed and implemented in 11 medical specialties, by the Federation of Royal Colleges of Physicians in partnership with the specialist societies. Over 400 physicians have been involved in a project that has required recruitment and training of up to 25 question writers in each dis…	United Kingdom	Multiple	MCQ (SBA)	The Speciality Certificate Examination (SCE) consists of two papers of 100 single- best-answer (one-from-five) questions, which trainees would be advised to sit during the penultimate year of their specialty training. The exam is only accessible for people with MRCP(UK) already taken.	Paper, https://www.mrcpuk.org/mrcpuk-examinations/specialty-certificate-examinations/exam-format-and-delivery	Entire exam	Each question selected for final inclusion in an SCE has been reviewed by as many as 20–30 specialists and discussed on three separate occasions (question-writing peer- review meeting, examining board meeting and SSG meeting)	Reliability values in the SCEs have generally exceeded 0.8					After the initial shock of a further knowledge-based assessment, trainees are now accepting the examinations as a necessary component of their training programmes.	This paper analyses the development, implementation and outcome of 14 examination diets. Pass rates among UK trainees have generally exceeded 80%, with reliability coefficients well in excess of 0.8.	3	1	1	1	1	786	1	1	6
2012	Raddatz, Mikaela M Royal, Kenneth D Pennington, Jessica	Evaluating the Systematic Validity of a Medical Subspecialty Examination	ERIC	The purpose of this study is to determine if the construct of a medical subspecialty examination, as defined by the hierarchy of item difficulties, is stable across physicians who completed a fellowship and recertifiers as compared to non-fellows. Three comparisons of groups are made: 1) Practice pathway board candidates compared to members of all other boards taking the subspecialty examination,…	USA	Not specified	Not specified	-	Paper	-	This study examines the construct as defined by the relative difficulty of the items on the examination. All group comparisons showed significant positive correlations. This shows that the test is generally operating in the same way for all groups of test takers, showing the test as a whole demonstrates systematic validity.							The purpose of this study is to determine if the hierarchy of item difficulties is stable across fellows and recertifiers as compared to non-fellows on the subspecialty examination. As expected, the study did not find evidence of DIF between subgroups. However, non-fellowship examinees do score systematically lower than their fellowship taking counterparts.	1	0	0	1	1	391	1	0	3
2008	Lunz M.E., Bashook P.G.	Relationship between candidate communication ability and oral certification examination scores	Scopus	Context: Structured case-based oral examinations are widely used in medical certifying examinations in the USA. These orals assess the candidate's decision-making skills using real or realistic patient cases. Frequently mentioned but not empirically evaluated is the potential bias introduced by the candidate's communication ability. Objective: This study aimed to assess the relationship between c…	USA	Not specified	Oral (real or realistic patient cases)	Each candidate was evaluated by three pairs of expert examiners at three separate examination stations.	Paper	Oral		Six examiners and five trained communication observers observed the oral examinations. The findings suggest that communication ability is irrelevant to candidate examination scores and does not contribute construct-irrelevant variance to the scores. The reliability values of 0.85 for the communication survey and 0.97 for the oral certification examination suggest these findings are quite accurate.						This study aimed to assess the relationship between candidate communication ability and medical certification oral examination scores.	1	1	1	1	1	more than 500 GPs	0	1	5
2009	Houston J.E., Myford C.M.	Judges' perception of candidates' organization and communication, in relation to oral certification examination ratings	Scopus	Purpose: To determine (1) whether judges differed in the levels of severity they exercised when rating candidates' performance in an oral certification exam, (2) to what extent candidates' clinical competence ratings were related to their organization/communication ratings, and (3) to what extent clinical competence ratings could predict organization/communication ratings. Method: Six hundred eig…	USA	Not specified	Oral (structured)	One judge in each case session presented a brief description of a patient situation to the candidate. The candidate pursued the various phases of the initial case investigation, with the judge(s) providing the appropriate patient responses and results from any diagnostic tests or imaging that were administered to the patient. Four judges—two judges in each of the candidate’s two case sessions—rat…	Paper	Oral	The judges’ clinical competence ratings correctly predicted 80% of the candidates’ organization/communication ratings, which suggests that the judges’ clinical competence ratings are reasonably good predictors of what judges are likely to determine as acceptable versus unacceptable organization/communication. Both valid and invalid halo effects are discussed as possible explanations, but the stud…	The reliability of the judge separation index was 0.82, connoting that there are discernible statistically significant differences between the severe and lenient judges. The judge separation ratio was 2.15, indicating that the differences between judge severities were more than two times greater than the error with which these severities are measured.						Judges’ ratings of candidates’ clinical competence ratings correctly predicted 80% of their organization/communication ratings in this oral exam. Also, there are statistically significant differences between severe and lenient judges	2	1	0	1	1	684	0	unclear	3
2013	Mathysen D.G.P., Aclimandos W., Roelant E., Wouters K., Creuzot-Garcher C., Ringens P.J., Hawlina M., Tassignon M.-J.	Evaluation of adding item-response theory analysis for evaluation of the European Board of Ophthalmology Diploma examination	Scopus	Purpose: To investigate whether introduction of item-response theory (IRT) analysis, in parallel to the 'traditional' statistical analysis methods available for performance evaluation of multiple T/F items as used in the European Board of Ophthalmology Diploma (EBOD) examination, has proved beneficial, and secondly, to study whether the overall assessment performance of the current written part o…	Europe	Ophthalmology	written: MCQ (true-false), oral (structured)	The EBOD examination consists of a written paper (multiple-choice questions [MCQ’s]) assessing predominantly factual knowledge, representing 40% of the total candidate score, and an oral examination assessing predominantly higher-order thinking, representing the remaining 60% of the score. Written: 52 multiple-choice questions (MCQ’s: stem with five T⁄F statements). Oral: Four separate viva voce …	Paper/ https://www.ebo-online.org/ebo-exam/structure-of-examination/	Written (MCQ)	When combining the traditional analysis results and item-response analysis results, it becomes clear that due to guessing, item performance parameters of individual test items may be compromised and even consid- ered to be very poor performing, while in fact the clinical validity (which cannot be expressed in objective figures) of the test item is not doubtful.	the current EBOD format with negative marking for incorrect answers has proved very reliable (KR-20 values above 0.90)						Although multiple true/false questions are often considered inferior to single best answer MCQs when (postgraduate) medical examinations are concerned (based on arguments and statistical performance parameters dating back to the 1970s and 1980s), this statistically based manuscript demonstrates that this concept should be reconsidered. Multiple independent T ⁄ F test items may be used for assessm…	2	1	1	1	1	284 / 308 / 310 / 331 / 385	1	0	5
2013	Mathysen D.G.P., Aclimandos W., Roelant E., Wouters K., Creuzot-Garcher C., Ringens P.J., Hawlina M., Tassignon M.-J.	History and future of the European Board of Ophthalmology Diploma examination	Scopus	Purpose: The European Board of Ophthalmology Diploma (EBOD) examination has evolved over the last few years, especially with the introduction of negative marking (-0.5 points) for incorrect or blank answers (0 points for don't know option), which aimed to improve the quality and reliability of the examination. Methods: In 2010, negative marking at the written part of the EBOD examination has been…	Europe	Ophthalmology	written: MCQ (true-false), oral (structured)	written: 52 multiple independent true/-false MCQ; oral: 4 separate vivas of 15 min by 4 panels of two examiners.	Paper selbst/ https://www.ebo-online.org/ebo-exam/structure-of-examination/	Written (MCQ)	Female candidates tended to choose more often the ‘don’t know’ option compared with their male colleagues. The end scores didn't differ when compared to men or change after the introduction of the 'don't know' option and negative marking.	increased Cronbach’s alpha value after the introduction of negative marking and don't know option: <0.80 without and >0.90 with negative marking		It is currently feasible to deliver the results to the candidates in a couple of hours after having closed the examination.				When comparing the statistical performance parameters of the EBOD examination with and without negative marking, it is clear that all performance parameters have improved after the introduction of negative marking and the inclusion of a 'don't know' option.	3	1	1	1	1	284 / 308 / 310 / 331	1	0	5
2017	Chow R., Zhang L., Soong I.S., Mang O.W.K., Lui L.C.Y., Wong K.H., Siu S.W.K., Lo S.H., Yuen K.K., Yau Y.S.H., Wong K.Y., Leung C., Wong S.Y., Ngan R., Chow E., Yeung R.	Inter-rater reliability of examiners in the Hong Kong College of radiologists' palliative medicine oral examination	Scopus	Objective: To analyse the inter-rater reliability of scores in the Palliative Medicine Oral Examination among examiners, among observers, and between examiners and observers. Methods: The Palliative Medicine Subspecialty Board aims to train oncology specialists for palliative medicine through a 4-year accreditation programme. At the end of the programme, trainees undergo a Board Examination invol…	China, Hong Kong	Palliative Medicine	Dissertation Appraisal Examination, Oral Examination	Part 1: Dissertation Appraisal Examination; Part 2: Oral Exam. The dissertation varies from 5000 to 20,000 words, and the 1-day oral examination focuses on dissertation content in addition to various other aspects of palliative medicine. Each candidate rotated through two panels during the 1-day examination; one panel involved the written dissertation and questions pertaining to symptom managemen…	Paper, https://www.hkcr.org/education.php/ec/action,ec_pm	Oral examination	The examiners suggested potential questions for viva 1-3 to the pool. They met with the external examiner and the observers the day before the oral examination to discuss all the questions from the pool and then select the final three questions for the symptom management, psychosocial issue, and ethics. They also discussed what the acceptable answers would be.	Among examiners, concordance at dissertation, viva 1, viva 2, and viva 3 were 0.514 (moderate), 0.220 (fair), 0.736 (good), and 0.685 (good), respectively, with an overall ICC of 0.637 (good). Among observers, concordance was fair for dissertation (ICC = 0.380) and viva 1 (ICC = 0.374), moderate for viva 2 (ICC = 0.530) and very good for viva 3 (ICC = 0.838). Inter-rater reliability in the pass-f…				board examinations usually disclose results as ‘pass’ or ‘fail’ to candidates.		Inter-rater reliability was analyzed at the Palliative Medicine Oral Examination of Hong Kong. Among examiners, concordance was overall good at different stations. Among observers, concordance was fair to very good across different stations. Between examiners and observers, concordance was fair to moderate at two stations. Across all stations, concordance was good between examiners and observers.…	3	1	1	1	0	10	0	0	3
2009	Althouse L.A., Du Y., Ham H.P.	Confirming the Validity of the General Pediatrics Certification Examinations: A Practice Analysis	Scopus	Successful completion of the General Pediatrics (GP) certification examination is one of the requirements for initial certification in GP by the American Board of Pediatrics (ABP). In addition, the continued demonstra- tion of a core set of knowledge, as demonstrated by successful completion of the Maintenance of Certification (MOC) ex- amination, is one of the requirements needed to maintain cer…	USA	Pediatrics	MCQ (SBA)	Single-best-answer multiple-choice, 4.5 hours of testing time	https://www.abp.org/content/exam-development-0	MCQ	A practice analysis was conducted with practicing, board-certified pediatricians who rated questions on their importance and frequency. First phase: 13 subject matter experts in a three-day workshop, second phase: 458 respondents filling out an online survey. The distribution of question contents as then adjusted accordingly. "Patient safety and quality improvement", "Ethics for primary pediatric…							This report summarizes the practice analysis study conducted by the ABP for the GP initial and MOC examinations. An additional competency area (Behavioral/Mental Health) was included. Overall, the study resulted in relatively minor changes from the current content specifications, indicating that the current examination adequately reflects practice.	1	1	1	1	1	more than 500 General Pediatrics	0	1	5
2017	Emadzadeh A Ravanshad Y Makarem A Azarfar A Ravanshad S Aval SB Mehrad-Majd H Alizadeh A	Challenges of OSCE national board exam in Iran from participants' perspective.	Ovid MEDLINE(R)	BACKGROUND: The national board exam for residents in Iran is held in two parts: Multiple-choice and Objective Structured Clinical Examination (OSCE). The OSCE is a suitable method for evaluation of residents' clinical qualifications. However, it requires experienced human resources, accurate planning, facilities and reliable evaluation tools. OBJECTIVE: To determine the challenges of the OSCE Nat…	Iran	Pediatrics & Gynecology	MCQ, OSCE	The national board exam in Iran is annually held in September for the residents who passed the pre-board exam. It is composed of a written part, and the candidates who succeed the written exam attend the second part, the OSCE, which is held some days later.	Paper	OSCE							The results of the OSCE part are announced online via internet "some days" after the exam, although "they are available just a few hours after the exam". When the announcement is delayed, many of the participants would have already left for their home cities (the exam is held in the capital), so they would not have the opportunity to ask for an exam review.	In the gynecology group, the main complaint was the delay of announcing the exam results while they are available just a few hours after the exam. This delay not only increases the stress; it lowers the chance of candidates coming from other cities, and leave the capital after the exam, to ask for a review.	1	1	1	1	0	25	1	0	4
2017	Raddatz M.M., Robinson L.R.	Demonstrating Construct Validity of the American Board of Physical Medicine and Rehabilitation Part I Examination: An Analysis of Dimensionality	Scopus	Background Ideally, high-stakes examinations assess 1 dimension of medical knowledge to produce precise estimates of a candidate's performance. It has not been reported whether the American Board of Physical Medicine and Rehabilitation Part 1 Certification Examination (ABPMR-CE-1) is unidimensional or not. Objective To examine the ABPMR-CE-1 to measure how many dimensions it assesses. Design Retr…	USA	Physical Medicine and Rehabilitation	MCQ, oral (structured)	Written part 1: 325 questions, two 3-hour sessions Oral part 2: Two 50-minute exam sessions, two examiners and four patient vignettes per session; 100 minutes active testing time. Successful written part required for oral part.	https://www.fph.org.uk/training-careers/the-diplomate-dfph-and-final-membership-examination-mfph/the-final-membership-examination-mfph/sample-questions/the-rough-guide-to-taking-the-osphe/	MCQ	Unidimensionality was measured by the Rasch model of the Item Response Theory. Also the fit indices where shown. Both measurements indicated that the exam is unidimensional.	Candidate reliability was 0.93 and item reliability was 0.98.						The goal of this study was to examine the dimensionality of the ABPMR-CE-1 and see how closely it approximates the statistical assumption of unidimensionality and supports strong construct validity.	2	1	1	1	1	489	0	0	4
2004	Tibbo P., Templeman K.	The RCPSC oral examination: Patient perceptions and impact on participating psychiatric patients	Scopus	Objective: To investigate patient perceptions and the impact of participating in the Royal College of Physicians and Surgeons of Canada (RCPSC) long case oral examination. Method: Immediately following the RCPSC exam, participating psychiatric patients completed a Participant Impact Questionnaire. We combined results for 2002 and 2003 from both the western and eastern sites. Results: Overall, the…	Canada	Psychiatry	MCQ, oral/clinical (real patients)	The RCPSC exam has 2 major components: the written, comprising multiple choice and short-answer questions, and the oral, comprising a long case and 4 half-hour stations. Currently [2004], the individuals used for these long case interviews are volunteer patients who have a psychiatric illness. This contrasts with the use of standardized patients (SPs) in Canadian undergraduate and postgraduate Ob…	Paper	Oral exam (real patients)				It is considerably less costly to use real patients for the oral component of the RCPSC exams than to use SPs. Both patients and SPs are readily available for oral exams.			Most patients (92%) either agreed or strongly agreed that the exam was well organized; 76% either disagreed or strongly disagreed that the exam was stressful; only 9% agreed that they participated to earn extra money; and 82% strongly disagreed that they felt pressured by their psychiatrist to participate.	This paper discusses results of a survey completed by psychiatric patients participating in the oral long case of the RCPSC exam for psychiatry. They generally found the experience very positive.	2	1	1	1	1	132	0	0	4
2018	Tong E., Spooner M., Van Delden O., Uberoi R., Sheehan M., O’Neill D.C., Lee M.	The European Board of Interventional Radiology Examination: A Cross-Sectional Web-Based Survey	Scopus	Introduction: The Cardiovascular and Interventional Radiology Society of Europe established the European Board of Interventional Radiology (EBIR) as an international examination in Interventional Radiology (IR), in 2010. The main objective of this study was to examine candidates’ variables which could influence examination success. The secondary objective was to evaluate candidate feedback. Mater…	Europe	Radiology	Written (SBA, MAQ, Order), Oral (unclear)	The examination consists of two parts: Clinical Case Scenario Examination & General Clinical Practice Examination, with both written and oral components. Overall duration of the assessment is approximately 4 hours with a 30 min break between the two sections. CCSE: written assessment, comprising of 10 seequential items (SBA, select multiple correct answers or order the answers in a specific way).…	Paper, https://www.cirse.org/education/ebir/exam-structure/	Entire exam	The majority of examination candidates were either native English speakers, or conducted their undergraduate training or professional interactions through English. The vast majority of candidates attend conferences and read scientific journals through English, despite not being native English speakers. "This suggests that it is appropriate to employ English as the official language of EBIR." The …				51.3% (N = 59/115) of candidates started to prepare for the examination within 2 months or less of the examination sitting. 53.9% (N = 62/115) studied on average of 5 h or less per week in preparation for the examination. Several candidates commented that the assessment would benefit from providing additional practice materials, which is currently being actioned by EBIR.		61.9% (70/113) felt the EBIR qualification helped their career, for example with academic promotion (23%) or increased clinical privileges (23%). 38% of candidates felt the qualification had not helped their career as of yet.	This study was a cross-sectional web-based survey incorporating 30 questions which reviewed candidates’ demographics; use of English lan- guage; education; and radiology training. The use of the English language for this examination was not shown to be a significant hindrance for non-native speakers.	3	1	1	1	1	115	0	1	5
2013	Yeung A., Booth T.C., Larkin T.J., McCoubrie P., McKnight L.	The FRCR 2B oral examination: Is it reliable?	Scopus	Aim: To investigate the reliability of the oral component of the Fellowship of the Royal College of Radiologists (FRCR) 2B examination. Materials and methods: Anonymized candidate test scores were analysed from nine consecutive sittings of the FRCR 2B oral examination covering the period from spring 2006 to spring 2010. Interobserver reliability was assessed using weighted Kappa coefficient, intr…	United Kingdom	Radiology	MCQ, rapid reporting session, long-cases reporting session, oral (structured)	The FRCR CR1 examination comprises anatomy and physics papers, both of which must be passed independently. The anatomy paper is composed of 100 multiple choice questions (MCQs), which are based on identifying arrowed anatomical structures on images from a range of imaging techniques, in a range of planes, using a computer work-station. The physics paper consists of 40 true/false questions each wi…	Paper, https://www.rcr.ac.uk/clinical-radiology/exams	FRCR2B Oral (viva voce structured assessment)		The mean weighted Kappa between examiner pairs was calculated to be 0.27, indicating “fair” agreement. ICC of the non-randomized raw data was calculated as 0.44, suggesting that a relatively high proportion of the variability in candidate scores is due to variability between examiners. 85.1% of the candidates’ paired scores were within one mark of each other. For paired scores within 1.5 marks of…		in order to achieve reliabilities of >0.8, it has been estimated that orals would need to last for at least 4 h. The inevitable cost implications would have to be considered.				The estimates for reliability obtained from this study show fair to moderate agreement between examiner pairs for a given candidate in the FRCR 2B oral examination. Setting a minimum number of cases to be seen by each candidate or structuring the oral examination so that all candidates were examined using the same cases would be possible to boost reliability.	2	1	1	1	1	2235	0	0	4
2011	Yeung A., Booth T.C., Jacob K., McCoubrie P., McKnight L.	The FRCR 2B examination: A survey of candidate perceptions and experiences	Scopus	AIM: To survey the views of recent candidates of the Fellowship of the Royal College of Radiologists (FRCR) 2B examination with reference to assessment validity, reliability, and acceptability. MATERIALS AND METHODS: One thousand, two hundred and four UK radiology trainees and consultants were invited to complete an automated internet questionnaire regarding their experiences and perceptions of t…	United Kingdom	Radiology	MCQ, SBA, reporting session, rapid reporting session, oral (structured)	First FRCR Examination: Anatomy & Physics, consists of 100 Multiple choice questions; The Final FRCR (Part A) consists of two papers, each containing 120 single best answer (SBA); The Final FRCR (Part B) examination consists of a reporting session (55 min write a report of six cases), a rapid reporting session (35min reviewing 30 radiographs) and an oral examination (4 examiners test the candidat…	https://www.rcr.ac.uk/clinical-radiology/exams	FRCR2B (rapid reporting session, long-cases reporting session, oral examination)	The vast majority of trainees (80%) agreed that the oral examination was a comprehensive test of its construct and hence demonstrates good construct validity. The long cases reporting component performed least well with 63% of candidates agreeing that this was a good test of its construct. Anxiety was experienced to such a level that it was perceived to reduce performance in 63% of candidates in …	Reliability could be further improved by increasing the assessment content and time.			Candidates did not feel that they were neglecting areas of the syllabus whilst preparing for the test.		Only 12% of candidates thought the viva voce examination should move to an OSCE format. The perceived fairness of the oral section is nevertheless low. Rapid reporting section was perceived to be fairer than the long cases reporting section (p < 0.001) and the oral examination (p < 0.001). Female candidates were less likely to perceive the FRCR 2B examination as fair (c2, p 1⁄4 0.01) and more lik…	497 UK FRCR part 2B candidates were surveyed to determine whether this assessment is acceptable and whether they perceived it to be valid and reliable. Efforts to reduce anxiety in the preparation phase and on the day of the oral examination itself would improve acceptability.	4	1	1	1	1	497	0	0	4
2013	Yang J.C., Wallner P.E., Becker G.J., Bosma J.L., Gerdeman A.M.	Reliability of oral examinations: Radiation oncology certifying examination	Scopus	Purpose: Oral examinations are used in certifying examinations by many medical specialty boards. They represent daily clinical practice situations more realistically than do written tests or computer-based tests. However, there are repeated concerns in the literature regarding objectivity, fairness, and extraneous factors from interpersonal interactions, item bias, reliability, and validity. In t…	USA	Radiology	Written (unclear), oral (structured)	Written "qualifying" exams: On the first day, the Medical Physics for Radiation Oncology part (approximately 3 hours long) and the Radiation and Cancer Biology part (approximately 2½ hours long) are administered. The Clinical Radiation Oncology part (general and radiation oncology), administered on the second day, is approximately 4½ hours long. Oral test: 8 stations, each lasting 25-30 minutes. …	https://www.theabr.org/radiation-oncology/initial-certification/the-qualifying-exam, paper	Oral		Cronbach's coefficient alpha among the different stations was calculated as 0.81; All correlation coefficient were statistically significant at 2-tailed P = .05, suggesting highly consistent relationships between the written test scores and oral examination scores. The clinical examination, a written test, was highly correlated with all 8 categories of the oral examinations, yielding correlation …						In this study, the reliability of oral examination on the radiation oncology certifying examination, which was administered in May of 2010, was analyzed.	1	1	1	1	1	152	0	0	4
2016	Kerridge W.D., Gunderman R.B.	The Validity and Timing of the ABR Core Exam	Scopus	[No abstract available]	USA	Radiology	MCQ, oral (structured)	Written (qualifying) exam: 2 days according to the paper, though according to the website it's currently a 3-day computer-based exam with 6 sessions, total exam time incl. breaks: 16 hours and 36 minutesral (certifying) exam: 1 day with two sessions, 7 hours and 38 minutes total exam time Oral (certifying) exam: 1 day with two sessions, 7 hours and 38 minutes total exam time	https://www.theabr.org/exam-details/exam-breakdown-timing	MCQ	To improve face validity, the question format should change from MC to open answer questions. For construct validity, based on what we hear from candidates, we question whether a substantial percentage of the questions truly assess clinically relevant expertise. To improve the content validity of the board exam process, it would be necessary to add such content domains, which would in turn requir…			candidates pay $2500 to sit for the exam and sometimes $625 to retake portions of it, plus "large sums" many must pay to travel for the exam and the time lost from training and contributing to patient care	One way to improve the Core Exam would be to move it closer to the end of radiology residency, to keep residents deeply engaged in learning for a longer span of their training. Since last-year residents are less engaged and motivated to study (after passing the exam), the timing is currently suboptimal.		"Conversations with hundreds of candidates who took the exam lead us to suspect that a number of the questions on each exam could be fairly characterized as arcane."	In this article, the focus is on six types of validity: face validity, construct validity, content validity, concurrent validity, discriminative validity, and predictive validity. In each case, the question is addressed, how could the performance of the Core Exam be improved?	4	0	0	1	0	unclear	0	0	1
2010	Yang J.C., Gerdeman A.M., Becker G.J., Bosma J.L.	American board of radiology diagnostic radiology initial qualifying (written) examinations	Scopus	The purpose of this article is to inform radiology residents, program directors, and other interested parties of the processes involved in developing, administering, and scoring the American Board of Radiology (ABR) diagnostic radiology qualifying (written) examinations. The residents, once certified, will have a lifelong professional relationship with the ABR. It is important for the ABR to be t…	USA	Radiology	MCQ, oral	Written (qualifying) exam: 2 days according to the paper, though according to the website it's currently a 3-day computer-based exam with 6 sessions, total exam time incl. breaks: 16 hours and 36 minutesral (certifying) exam: 1 day with two sessions, 7 hours and 38 minutes total exam time Oral (certifying) exam: 1 day with two sessions, 7 hours and 38 minutes total exam time	https://www.theabr.org/exam-details/exam-breakdown-timing	MCQ	This study explains the several steps they take to ensure validity and reliability. First, they ensure practice relevance with practice analysis. A survey for current practitioners which requests ratings of how frequently each activity is performed, and how critical each activity is to patient outcomes to determine each activity's significance in the practice domain. This process is repeated ever…		To ensure fairness and accuracy, each examination center has identical instructions and procedure to ensure a fair opportunity for each candidate to fully show his or her knowledge, skills and ability on the clinical and physics examinations.					The purpose of this article is to inform of the processes involved in developing, administering, and scoring the American Board of Radiology (ABR) diagnostic radiology qualifying (written) examinations.	2	1	1	1	1	1500	0	0	4
2018	Pascual-Ramos V., Guilaisne Bernard-Medina A., Flores-Alvarado D.E., Portela-Hernández M., Maldonado-Velázquez M.D.R., Jara-Quezada L.J., Amezcua-Guerra L.M., Rubio-Judith López-Zepeda N.E., Álvarez-Hernandez E., Saavedra M.Á., Arce-Salinas C.A., Consejo Mexicano de Reumatologia (CMR)	The method used to set the pass mark in an objective structured clinical examination defines the performance of candidates for certification as rheumatologists [El método para establecer el punto de corte en el examen clínico objetivo estructurado define el desempeño de los candidatos a la certificación como reumatólogo]	Scopus	Background: The Mexican Accreditation Council for Rheumatology certifies trainees (TR) on an annual basis using both a multiple-choice question (MCQ) test and an objective structured clinical examination (OSCE). For 2013 and 2014, the OSCE pass mark (PM) was set by criterion referencing as ≥6 (CPM), whereas overall rating of borderline performance method (BPM) was added for 2015 and 2016 accredit…	Mexico	Rheumatology	MCQ, OSCE	The Mexican Accreditation Council for Rheumatology certifies trainees (TR) on an annual basis using both a multiple-choice question (MCQ) that evaluates theoretical knowledge (200-222 MCQ) and (since 2013) an objective structured clinical examination (OSCE with 15 stations of 8min) to test clinical skills. Certification is carried out at the end of training.	Paper	OSCE	Compared borderline performance method and criterion referencing to set pass mark on an OSCE exam. Construct validity was operationalized by correlating candidate's results obtained with the two methods and the multiple choice exam of the same specialty certification exam. They "show that the correlation between MCQ and OSCE was significant and moderate in both certification processes", with the …			Taking into account that the OSCE consumes considerable human and economic resources, it is necessary to optimize it mainly to evaluate the “shows how” level. We had to apply 2 consecutive OSCE due to the limited number of offices, which may have affected the reproducibility of the results; however, the physical space, the patients and the evaluators were the same in both circuits.				The performance of the candidates in the OSCE was better when the criterion referencing (CPM) was used rather than the borderline performance method (BPM). The correlation between MCQ and OSCE was significant and moderate in both certification processes.	2	1	1	1	0	43, 37	1	0	4
2007	Smith J.D. Prideaux D. Wolfe C.L. Wilkinson T.J. Sen Gupta T. DeWitt D.E. Worley P. Hays R.B. Cowie M.	Developing the accredited postgraduate assessment program for Fellowship of the Australian College of Rural and Remote Medicine.	Embase	INTRODUCTION: Accreditation of the Australian College of Rural and Remote Medicine (ACRRM) as a standards and training provider, by the Australian Medical Council (AMC) in 2007, is the first time in the world that a peak professional organisation for rural and remote medical education has been formally recognised. As a consequence, the Australian Government provided rural and remote medicine with…	Australia	Rural and Remote Medicine	Written (MCQ, SBA), StAMPS,	The assessment modalities are: • Multiple-Choice Question assessment (3 hour MCQ undertaken via the Internet using Type A questions (single best response with 4-5 options)) • Structured Assessment using Multiple Patient Scenarios (StAMPS, consisting of a two-hour 8 station assessment of clinical reasoning undertaken via videoconference) • Clinical Skills Logbook • Mini-Clinical Evaluation Exercis…	Paper, https://www.acrrm.org.au/docs/default-source/all-files/handbook-fellowship-assessment.pdf?sfvrsn=42ba86eb_6	Entire exam	The statistical analysis indicated that there were 15 poorly performing MCQ, which were removed. The content was found to be valid, because it assessed areas of importance to rural and remote doctors	The pilot results of the StAMPS indicate that this assessment tool is reliable with a generalisability coefficient of 0.76. The pilot study of the 35 MCQ had a Cronbach’s alpha reliability estimate of 0.64.		The suite of assessment formats chosen maximises flexibility for candidates, in particular allowing them to undertake all assessment processes in, or close to, their rural or remote location. StAMPS was feasible and most reliable if a central hub of eight videoconference rooms could be used. Candidates and examiners found the process very acceptable as they could undertake the examination from th…	The ACRRM candidates felt the ABFM examination was relevant as a formative assessment process in their early years of training		StAMPS: Prüfer und Kandidaten fanden Prüfung acceptable -> keine langen Distanzen, keine Kosten. Prüfung hatte gute range von wichtigen und relevanten Situationen, welche in ruralen Gebieten vorkommen. MCQ: gute Range von Fragen.	A new Certification exam for the Fellowship of the Australian College of Rural and Remote Medicine was developed. The three examination methods MCQ, StAMPS and ABFM web-based in-training assessment examination were tested in a pilot study.	5	1	1	1	0	12, 14, 22	0	1	4
2013	Beasley S.W., Wannan C., Hardware N.	Justification and implications of the introduction of an expanded Close Marking System for the Fellowship Examination	Scopus	Critical review of the close marking system used in the Fellowship Examination revealed that minor modifications to the way in which it was employed could significantly improve the quality (reliability and validity) of the examination. In addition, it could provide better information for the specialty courts to use during their discussion of the borderline candidate at their mini-court meetings. …	Australia, New Zealand	Surgery (9 different surgical specialties)	Written and clinical/viva	summative assessment. Written exam: Session 1 (130-150 min exam), Session 2 (130-150 min exam). Viva exam: computer based	https://www.surgeons.org/Examinations/fellowship-examination-fex	Entire exam	The component score total is the most appropriate method to use as it maximizes the validity of this high-stakes assessment and facilitates detection of the borderline candidate.	Over three quarters of marking events have an average intra-class correlation of 0.6 or greater, indicating good inter-examiner reliability. Separate marking increases number of marking points and decreases the potential bias of one rater influencing the other.						The new "expanded Close Marking System" leads to higher validity and reliability.	2	1	1	1	1	unclear	1	1	6
2016	De Montbrun S., Roberts P.L., Satterthwaite L., Macrae H.	Implementing and evaluating a national certification technical skills examination	Scopus	Objective: To implement the Colorectal Objective Structured Assessment of Technical skill (COSATS) into American Board of Colon and Rectal Surgery (ABCRS) certification and build evidence of validity for the interpretation of the scores of this high stakes assessment tool. Background Data: Currently, technical skill assessment is not a formal component of board certification. With the technical d…	USA	Surgery (colon and rectal)	MCQ, oral, COSATS (technical skill tasks)	all surgeons applying for certification from the American Board of Colon and Rectal Surgery must first be certified as general surgeons Oral: Each candidate will undergo at least three 30-minute oral examinations by three two-member examining teams. written: six hour test of multiple choice questions. In September 2014, the COSATS was a mandatory component of ABCRS certification. Candidates rotat…	Paper, http://www.abcrs.org/examinations/, https://fascrs.org/healthcare-providers/education/american-board-of-colon-and-rectal-surgery/certification-by-the-american-board-of-colon-and-r	COSATS (colorectal objective structured assessment of technical skill)	External Validity was examined by relationship with other variables. A scatterplot of COSATS examination score and ABCRS oral examination score suggests that the 2 assessments are evaluating different constructs, with a low positive correlation.	Inter-rater reliability of the examination was calculated using a Cronbach alpha (r). R was high at 0.85. The reliability of the pass/fail decision (agreement co-efficient) (p0) was also very high at 0.87 for the borderline group methodology and 0.84 for the borderline regression method, the reliability being in the range necessary for high-stakes assessment, such as certification.		Our findings suggest that the COSATS is feasible to incorporate into the certification process and has a level of reliability that is acceptable for high-stakes decisions.				The purpose of this study was to build evidence of validity for the interpretations of the COSATS scores using Messisk’s framework; this validation study sought evidence of internal structure, relationship with other variables, and consequences evidence.	3	1	1	1	1	70	0	0	4
2020	Lineberry M. Park Y.S. Hennessy S.A. Ritter E.M.	The Fundamentals of Endoscopic Surgery (FES) skills test: factors associated with first-attempt scores and pass rate.	Embase	Background: The Fundamentals of Endoscopic Surgery (FES) program became required for American Board of Surgery certification as part of the Flexible Endoscopy Curriculum (FEC) for residents graduating in 2018. This study expands prior psychometric investigation of the FES skills test. Method(s): We analyzed de-identified first-attempt skills test scores and self-reported demographic characteristi…	USA	Surgery (endoscopic)	MCQ, manual skills test	The Fundamentals of Endoscopic Surgery (FES) assessment is a two-part, proctored exam that covers cognitive knowledge and manual skills. Both parts of the exam must be taken in a single test appointment. The cognitive component is a timed multiple-choice exam administered via computer. It is designed to test the understanding and application of the basic fundamentals of endoscopy with an emphasis…	Paper, https://www.fesprogram.org/testing-information/	Skills test	Validity of several factors were tested. Diverse Measures like participant demographics, simulatior type and others were regarded. Total scores differed discernibly, with women as a group scoring lower than men. We believe the differences seen by gender are cause for special attention, as men are 30% more likely to pass than women, with pass rates of 92% vs. 71%. However, to us it seems more like…	Coefficient α, an index of internal consistency among tasks, was 0.55.		Examinees must purchase a voucher, costing US$295 per resident in accredited general surgery residency programs. The examination takes approximately 60 min and is completed on either the GI Mentor II or the less expensive GI Mentor Express simulator				This study analyzes data for the first cohorts of residents completing the FES skills test as an ABS pre-requisite. The focus is on two questions of validity and quality (the evaluation of the internal structure and the relationships to other variables).	3	1	1	1	1	2023	0	0	4
2020	Motoyama, S; Yamamoto, H; Miyata, H; Yano, M; Yasuda, T; Ohira, M; Kajiyama, Y; Toh, Y; Watanabe, M; Kakeji, Y; Seto, Y; Doki, Y; Matsubara, H	Impact of certification status of the institute and surgeon on short-term outcomes after surgery for thoracic esophageal cancer: evaluation using data on 16,752 patients from the National Clinical Database in Japan	WoS: Gastroenterology & Hepatology	Background In 2009, the Japan Esophageal Society (JES) established a system for certification of qualified surgeons as Board Certified Esophageal Surgeons (BCESs) or institutes as Authorized Institutes for Board Certified Esophageal Surgeons (AIBCESs). We examined the short-term outcomes after esophagectomy, taking into consideration the certifications statuses of the institutes and surgeons. Met…	Japan	Surgery (esophageal)	Clinical experience	Board Certified Esophageal Surgeon (BCES) To obtain board certification, a surgeon must accumulate more than 50 surgical points within 5 years. In esophageal cancer surgery, esophagectomy with mediastinal lymph node dissection equals 1 point, while the abdominal operation plus reconstruction using the stomach equals 0.5 points. However, when the colon/jejunum is used for the reconstruction, the o…	Paper		Whether the surgeon was or was not a BCES did not directly influence surgery-related mortality when adjusting for patient-level risk factors							Patients operated on by BCESs tended to be in generally better condition and thus had lower crude mortality rates, but there was no significant difference when adjusting for patient-level risk factors.	1	1	1	1	1	6854 patients operated on by a BCES and 9898 treated by a Non-BCES	0	1	5
2017	de Montbrun, Sandra	High stakes technical skill assessments in surgery: Development, implementation and predicting performance.	APA PsycInfo	A paradigm shift in surgical training from an apprenticeship to a competency based model requires valid assessment platforms to assess surgical competence. Several domains of competence are currently formally assessed, however technical skill, despite being the hallmark of a surgeon, is not directly or formally assessed upon completion of surgical training. The development, evaluation and impleme…	USA, Canada	Surgery (general and colorectal)	Multiple	Presently, within the United States and Canada, surgical board certification includes the evaluation of several domains of competence. However, the assessment of technical skill is not directly assessed or evaluated at the time of certification. The OSATS examination is made up of several time limited stations where candidates move from station to station performing a surgical task while being di…	Paper	Objective Structured Assessment of Technical Skill (OSATS), Colorectal Objective Structured Assessment of Technical Skill (COSATS)	Passing the OSATS exam predicts technical skill in the PGY2 and PGY4 year. Individuals who failed the COSATS exam passed both the oral and written ABCRS (American Board of Colon and Rectal Surgery) exams, suggesting that the current certification process may fail to identify individuals with technical deficiencies.	Studies looking at the reliability of OSATS have shown that it is acceptable for summative high stakes evaluation purposes, with evidence of sufficient reliability when eight stations are used (Martin et al., 1997; R. K. Reznick & MacRae, 2006). For COSATS: Both Inter-rater reliability (0.85) and reliability of the pass/fail decision (0.87 and 0.84) were high.		The OSATS has also been shown to be feasible across a number of programs.(R. K. Reznick & MacRae, 2006), (van Hove et al., 2010), (Faulkner, Regehr, Martin, & Reznick, 1996). Both the OSATS and COSATS exams are extremely labor intensive in terms of model development, exam administration, examiner time commitment, the cost of exam set up, models and lab rental. The COSATS has been estimated to cos…					3	1	1	1	1	70	1	0	5
2011	Crisostomo A.C.	The effect of standardization on the reliability of the Philippine board of surgery oral examinations	Scopus	Background Cognizant of potential problems with validity and reliability, the Philippine Board of Surgery (PBS) undertook standardization of its oral examination procedures. This retrospective analytic study was conducted to determine and compare the reliability of the Philippine Board of Surgery oral examinations before and after standardization. Methods The records of oral examinations from Jun…	Philippines	Surgery (general)	MCQ, oral (structured)	The PBS certifying examination consists of 2 parts: part 1 — a 4 hour, 240-item objective, multiple choice examination; and part 2 — a 2-hour oral examination consisting of 6, 20-minute examination interactions between an examinee and 2 examiner raters in 6 specific content areas of general surgery. Newly, standardized case scenarios and standardized case-specific rating scales were utilized.	Paper	Oral examination	"we observed a higher passing rate in 4 out of the 6 content areas after implementation of standardization. We hypothesize that this could be due to at least 2 factors: (1) the standardized material and scoring discouraged the “cascading” format of questioning, allowing the examinees to “recover” to subsequent questions that followed a rela- tively unsatisfactory response, and (2) standardization…	All measures of the interrater reliability (intraclass correlation coefficient for ordinal scores and the kappa agreement for the nominal global scores) improved significantly after the introduction of standardization: Correlation coefficient during the first time period (prior to the introduction of standardization) was quite low (0.47). This improved significantly to 0.67 with the standardizati…						Interrater reliability (intraclass correlation coefficient for ordinal scores and the kappa agreement for the nominal global scores) improved significantly after the introduction of standardization of the PBS Oral exams. Pass rates also increased slightly.	2	1	1	1	0	unclear	1	0	4
2007	Rhodes R.S., Biester T.W., Bell Jr. R.H., Lewis Jr. F.R.	Assessing Surgical Knowledge: A Primer on the Examination Policies of the American Board of Surgery	Scopus	Specialty board certification is very important to both physicians and patients. Although certification does not imply or assess competence per se, it does positively correlate with other quality measures. The assessment of knowledge is a critical part of certification by the American Board of Surgery (ABS) because knowledge is fundamental to understanding, judgment, and clinical decision making …	USA	Surgery (general)	MCQ, oral	The qualifying (written) exam is an 8-hour, multiple-choice exam held once per year on a single day at computer-testing centers across the U.S. The certifying oral exam consists of 3 consecutive 30-minute sessions.	https://www.absurgery.org/default.jsp?examoffered_gs	Entire exam	The content and the weights of the MCQ are periodically reviewed and adjusted to reflect current surgical practice. Newly developed items are combined roughly equally with previously used questions that possess good psychometric characteristics (eg, correctly answered by a reasonable percentage of examinees and high scorers answer the item equal to or better than low scorers). Passing scores are …				Many examinees learn through disciplined reading, others choose to focus on the review of questions (eg, SESAP) and/or to attend board review courses. Concern exists that overemphasis on the review of questions may lead to memorizing answers without gaining an in-depth understanding of content.			The purpose of this report is to enhance understanding of the processes that are used to develop and score ABS examinations.	2	1	0	1	0	unclear	0	1	3
2012	Cundy P.	Examining the orthopaedic examiners: Reliability of the Part 2 Orthopaedic Clinical Fellowship Examination in Australia	Scopus	Background: The Final Examination for Orthopaedic Surgeons in Australia comprises seven components of which two are written responses and five are oral examinations involving separate pairs of examiners. Methods: The reliability of the examination process and close marking system was assessed by using a standardized DVD of a sham examination. Fifteen current examiners viewed the DVD and scored th…	Australia	Surgery (orthopaedic)	Written and clinical/viva (real patients)	The Part 2 Fellowship Examination for the Royal Australasian College of Surgeons comprises seven components of which two are of written assessments (session 1 & 2, 130-150 min each) and five are ‘face to face’ oral examinations (2x 35-min-patient-based and 3x 30min-computer-based) with separate pairs of examiners.	Paper, https://www.surgeons.org/Examinations/fellowship-examination-fex	Part 2		Examiners in this study demonstrated the scoring of candidates in a consistent manner. The additional pairing of examiners in the actual exam would help further reduce any variation in scoring mark level; however, independent scoring by each of the pair of examiners is thought to improve reliability.					The use of an open folder and obvious notes being written during the exam process was thought to be unsettling for the candidate. This has led to changes with the use of a small notebook and the second examiner standing out of the view of the candidate to minimize any distraction.	The exam was filmed and marked consistently by 15 examiners.	2	0	1	0	0	2 candidates, 15 examiners	0	0	1
2018	Hohmann E., Tetsworth K.	Fellowship exit examination in orthopaedic surgery in the commonwealth countries of Australia, UK, South Africa and Canada. Are they comparable and equivalent? A perspective on the requirements for medical migration	Scopus	International migration of healthcare professionals has increased substantially in recent decades. In order to practice medicine in the recipient country, International Medical Graduates (IMG) are required to fulfil the requirements of their new countries medical registration authorities. The purpose of this project was to compare the final fellowship exit examination in Orthopaedic Surgery for t…	Australia, UK, South Africa & Canada	Surgery (orthopaedic)	Multiple: Written (MCQ, essays, short questions), oral (viva voce), operative sessions, clinical sessions or OSCEs	The final fellowship exit examination in Orthopaedic Surgery in Australia is currently comprised of multiple components, beginning with a two hour written multiple-choice test. This is followed by a two hour written exam including both essays and multiple short questions. There are then three viva voce 30-min oral examinations, including one on diagnostic investigations, and a further two operati…	Paper	Entire exam	important elements of competence such as teamwork, ethical behaviour, communication, clinical judgement and surgical skills are not assessed under examination conditions, and do not reflect behaviour at work		The curricula of the UK, South Africa and Canada were directly comparable to the Australian syllabus, and mentioned 97.7%, 86% and 93%, respectively, of all competencies and sub-items. The duration of training was also comparable for all four countries.					The entry criteria into higher surgical training, technical modules and competencies (as outlined in the SET Curriculum of the Australian Orthopaedic Association), the duration of training, and board certification for all four of these commonwealth countries are comparable.	2	1	1	1	0	unclear	1	1	5
2020	Gillis M.E. Scott S.A. Richardson C.G. Oxner W.M. Gauthier L. Wilson D.A. Glennie R.A.	Developing and Assessing the Feasibility of Implementing a Surgical Objective Structured Clinical Skills Examination (S-OSCE).	Embase	Objective: To1 describe the development and evaluate the feasibility of a surgical objective structured clinical examination (OSCE) for the purpose of competency assessment based on the Royal College of Canada's CanMEDS framework. Design(s): A unique surgical OSCE was developed to evaluate the clinical and surgical management of common orthopaedic problems using simulated patients and cadaveric s…	Canada	Surgery (orthopaedic)	S-OSCE	The S-OSCE was designed to simulate core orthopedic operative cases. Each case involved discussion with a simulated patient or family member, questions regarding preoperative assessment and decision making, a surgical procedure on a cadaver and postoperative debrief with the simulated patient or of a simulated family member. The S-OSCE runs all day (8am-5pm), with 2 cases in the morning and 2 in …	Paper	S-OSCE	The validity of the scores generated by the OSCE exam demonstrate good construct validity discriminating well with year of training while correlating well with the well-established O-score values (Pearson’s correlation coefficient was 0.89).			The impacts of implementation were evaluated using a limited cost analysis and limited efficacy testing was performed by analyzing data collected from the four different OSCE exams. The results not only demonstrate good feasibility but also demonstrate which procedures residents perform well with from a programmatic perspective. Total direct and indirect cost per OSCE day was estimated at 16'000 …		The advantages of the OSCE marking scheme to highlight areas where residents require further development and training are unique.		Incorporating a biannual surgical OSCE as a means of objectively evaluating surgical skill and decision-making is feasible. There is a high degree of correlation with our exam and validated forms of assessment (O-score). There are unique features of the S- OSCE that may highlight deficiencies in certain trainees and identify areas where remediation is needed.	3	1	1	1	0	34	0	unclear	3
2006	Ullmann Y., Fodor L., Meilick B., Eshach H., Ramon Y., Meilick A.	The oral board examination for plastic surgery: Seeking a better way	Scopus	Passing written and oral certifying examinations is a prerequisite to obtaining the license required from the Ministry of Health to start practicing as a Plastic Surgeon in Israel. In recent years, residents have complained about the unfairness of the method of the oral examination in terms of questions that varied according to the examiner. Before instituting changes, the position and attitudes …	Israel	Surgery (plastic)	MCQ, oral (unstructured)	Residents may take the first part of the examination (step A), which is in a written, multiple-choice format, after completing half their residency period. The second examination (step B) is an oral examination and represents the final step of Board Certification in Plastic and Reconstructive Surgery	Paper selbst	Oral examination	Plastic Surgeons and residents felt that three aspects of the oral examinations needed changing: the unbalanced and subjective questions that were dependent on the manner of the examiner, non-standardized questions, and the lack of means to evaluate the surgical skills of the examinees.						Most of the residents (67%) but only 35% of the seniors (p1⁄40.14) thought that the current oral examinations were unfair and that the format of this examination needs to be changed. About two-thirds of the two groups were dissatisfied with the present format of the examination. The residents felt that the oral examination should be built of standardized questions and the anticipated answers shou…	According to this survey of residents and senior plastic surgeions, the format of the oral examination in Israel should be changed. Although significant differences were found between the seniors and the residents, we tended to accept the approach of the residents and adopt the attitude in the literature, that the oral examination should be built of standardized questions and that the expected an…	2	1	1	1	1	61	0	0	4
2020	Dwyer T. Chahal J. Murnaghan L. Theodoropoulos J. Cheung J. McParland A. Ogilvie-Harris D.	Development of a certification examination for orthopedic sports medicine fellows.	Embase	Background: The purpose of this study was to develop a multifaceted examination to assess the competence of fellows following completion of a sports medicine fellowship. Method(s): Orthopedic sports medicine fellows over 2 academic years were invited to participate in the study. Clinical skills were evaluated with objective structured clinical examinations, multiple-choice question examinations, …	Canada	Surgery (sports medicine)	MCQ, OSCE, in-training evaluation, surgical logbook, intraoperative and cadaveric assessment	4-station OSCE comprising 10min stations. The performance of fellows at each OSCE station was assessed by a single faculty member and scored using a station-specific checklist as well as an overall global rating scale (GRS). Technical competence was assessed both intraoperatively and on cadaveric specimens (3 procedures each). Fellows were assessed using a combination of task-specific checklists …	Paper	Entire exam	There was evidence of high internal consistency for the cadaveric assessment, as well as moderate correlation with both the intraoperative assessments and the ITERs. We believe that these data provide evidence for the validity of cadaveric assessment. However, the study identified some fellows who were deemed competent in the operating room but were unable to competently perform procedures in the…	The Cronbach α for the exit OSCE was 0.81 Cronbach α for the 3 intraoperative assessments was between 0.87 and 0.96 Cronbach α for the 3 cadaveric assessments was between 0.87 and 0.96. The interrater reliability was between 0.78 and 0.88.			The mean score on the MCQ examination improved slightly after the year of training. There was no significant difference in the mean scores for the checklists or overall GRS between the entry and exit OSCEs.			There was an unexpected disparity between fellows’ performance in the operating room and their performance in the high-fidelity, cadaveric setting, suggesting that technical performance in the operating room may not be the most appropriate setting for assessment of fellows’ competence.	3	1	1	1	0	12	0	1	4
2011	Payne S.R., Pickard R.S., O'Flynn K.J., Winton E.P.	Does the Intercollegiate Specialty Examination in urology (FRCS Urol) assess the breadth of the urology syllabus?	Scopus	Introduction: In January 2007, the Intercollegiate Specialty Board in Urology introduced its new two-part examination in urology (FRCS Urol). The new examination utilised validated tools, underpinned by a precise curriculum for the specialty, which facilitated the knowledge assessment of individuals wishing to gain entry to the Specialist Register for independent practice in urology. This study a…	United Kingdom, Ireland	Urology	MCQ (SBA, EMI), oral (structured)	The FRCS Urol examination is a CCT requirement and is usually taken in the final two years of training. Section 1: two papers: Paper one lasts for two hours and takes the form of single, best-answer (SBA) questions; paper two lasts for 2½ hours, consisting of extended matching items (EMI) questions. Section 2: 8×20-min oral examinations testing different knowledge domains	Paper, https://www.baus.org.uk/professionals/bsot/examfaqs.aspx	Entire exam	Section 1: 12.7% of questions related to core knowledge. Sections 2 & 3: 84.62% of questions were ‘mapped’ to the sub-specialist areas of the examination; 15.38% of questions in these sections were attributed as demanding core knowledge. Overall, there was no evidence of a significant mismatch between the amount of core knowledge demanded by the curriculum and that tested in the examination (7.69…						90.5% strongly agreed or agreed that they thought the venue was suitable for conducting the MCQ examinations. 55% of candidates felt they had to revert to guessing as a consequence of time pressure on the MCQ. In 2008, 68% of candidates agreed that they thought the MCQ examination covered the syllabus, rising to >90% in 2009. However, only 58.7% of candidates agreed that the Section 1 examination…	By and large, candidates have felt that the examination has been fair, conducted in a professional way and in appropriate environments so as to allow them to give their best performance. They have generally felt that both the MCQ and oral examinations covered the curriculum. Candidates are still not comfortable with the relevance of the MCQ paper to clinical practice and this may be reflective of…	2	1	1	1	1	186, 218	1	1	6
